# Supplementary material for: Digital Health Technologies in Clinical Trials: An Ontology-Driven Analysis to Inform Digital Sustainability Policies
Source: Ther Innov Regul Sci. 2023 Aug 6;57(6):1269–78. doi: 10.1007/s43441-023-00560-y (PMC10579130; doi:10.1007/s43441-023-00560-y)
Supplement: Supplementary file 1 — Supplementary file1 (XLSX 69 kb). [file 43441_2023_560_MOESM1_ESM.xlsx]

## Sheet: DICE Table S1
Model	Manufacturer	Adjusted String	Class	Type	Components	URL	Trials	Query	Trial IDs
1Drop	1Drop Diagnostics	"1Drop"+AND+"1Drop Diagnostics"	Non-wearable	Blood Test Kit	Photonic Sensor,Microfluidic Chip	https://www.1dropdx.com/technology	0	https://clinicaltrials.gov/ct2/results?term="1Drop"+AND+"1Drop Diagnostics"
Blood Glucose Monitor	100Plus	"Blood Glucose Monitor"+AND+"100Plus"	Non-wearable	Blood Test Kit	Glucose Monitor,Glucose Test Strips	https://www.100plus.com/patient-devices/remote-monitoring-blood-glucose-monitor	0	https://clinicaltrials.gov/ct2/results?term="Blood Glucose Monitor"+AND+"100Plus"
MEMS Cap	Aardex		Packaging	Cap		https://v2-app.aardexgroup.com/view/Docs/StandardNonIntervention/php/memsDocumentation/file/ressources/SSDE_02_Quick%20Start%20Manual-3.pdf	5	https://clinicaltrials.gov/ct2/results?term="MEMS Cap" AND "Aardex"	NCT02330484, NCT03250663, NCT04616612, NCT02234713, NCT01351454
Freestyle Freedom Lite	Abbott		Non-wearable	Blood Test Kit	Glucose Monitor,Glucose Test Strips	https://www.choosefreestyle.com	2	https://clinicaltrials.gov/ct2/results?term="Freestyle Freedom Lite" AND "Abbott"	NCT03033849, NCT01519466
Freestyle InsuLinx	Abbott		Non-wearable	Blood Test Kit	Glucose Monitor,Glucose Test Strips	https://diabeticoutlet.com/wp-content/uploads/2015/08/FreeStyle-Insulinx-User-Manual.pdf	2	https://clinicaltrials.gov/ct2/results?term="Freestyle InsuLinx" AND "Abbott"	NCT01432275, NCT01519466
Freestyle Libre	Abbott	"Abbott"+AND+"Freestyle+Libre"+NOT+"Libre+2"+NOT+"Libre+1"+NOT+"Libre+Pro"+NOT+"Libre+3"+NOT+"Libre+4"+NOT+"Libre+5"+NOT+"Libre+6"+NOT+"Libre+7"+NOT+"Libre+8"+NOT+"Libre+9"+NOT+"Libre+Flash"	Non-wearable,Other,Wearable	Receiver,Subcutaneous,Sensor Box,Transmitter	Receiver Box,Glucose Monitor	https://www.freestyle.abbott/in-en/home.html	33	https://clinicaltrials.gov/ct2/results?term="Abbott"+AND+"Freestyle+Libre"+NOT+"Libre+2"+NOT+"Libre+1"+NOT+"Libre+Pro"+NOT+"Libre+3"+NOT+"Libre+4"+NOT+"Libre+5"+NOT+"Libre+6"+NOT+"Libre+7"+NOT+"Libre+8"+NOT+"Libre+9"+NOT+"Libre+Flash"	NCT02677454, NCT03703999, NCT04422821, NCT04871438, NCT04424888, NCT03799796, NCT04263168, NCT03411460, NCT04016155, NCT05368454, NCT03522870, NCT05261906, NCT04758858, NCT05109520, NCT05161182, NCT04060732, NCT03983733, NCT03479866, NCT05041621, NCT04123054, NCT03764280, NCT03711656, NCT03848299, NCT03821753, NCT05266690, NCT01508065, NCT04588896, NCT04147273, NCT04083248, NCT04269070, NCT037326…
FreeStyle Libre 2	Abbott		Other,Wearable	Subcutaneous,Sensor Box,Transmitter	Receiver Box,Glucose Monitor	https://provider.myfreestyle.com/pdf/FreeStyle-Libre-In-Service-Guide.pdf	11	https://clinicaltrials.gov/ct2/results?term="FreeStyle Libre 2" AND "Abbott"	NCT04604093, NCT04959552, NCT05168306, NCT04577976, NCT05319496, NCT05505565, NCT04854135, NCT04942756, NCT05088265, NCT05516797, NCT05477368
Freestyle Libre 14	Abbott		Other,Wearable	Subcutaneous,Sensor Box,Transmitter	Glucose Monitor	https://www.freestyle.abbott/us-en/products/freestyle-14-day.html	1	https://clinicaltrials.gov/ct2/results?term="Freestyle Libre 14" AND "Abbott"	NCT05368454
Freestyle Libre Pro	Abbott		Non-wearable,Other,Wearable	Receiver,Subcutaneous,Sensor Box,Transmitter	Receiver Box,Glucose Monitor	https://www.freestyle.abbott/in-en/products/freestyle-libre-pro.html	20	https://clinicaltrials.gov/ct2/results?term="Freestyle Libre Pro" AND "Abbott"	NCT02336945, NCT03053518, NCT04529239, NCT02434315, NCT03107208, NCT05189938, NCT03295578, NCT04559191, NCT04374578, NCT03334643, NCT04764162, NCT04997512, NCT04236388, NCT04023487, NCT03803345, NCT03696797, NCT04293224, NCT03336411, NCT05330247, NCT03814694
Freestyle Lite	Abbott		Non-wearable	Handheld,Blood Test Kit	Glucose Monitor,Glucose Test Strips	https://www.northcoastmed.com/pdf/manuals/abbott/freestylelite/FreeStyle-Lite-User-Guide.pdf	1	https://clinicaltrials.gov/ct2/results?term="Freestyle Lite" AND "Abbott"	NCT02531386
Freestyle Navigator	Abbott		Non-wearable,Other,Wearable	Receiver,Subcutaneous,Sensor Box,Transmitter	Receiver Box,Glucose Monitor	https://freestylediabetes.co.uk/images/uploads/documents/FSNv1.5_ART20775-001_Rev-A.pdf	20	https://clinicaltrials.gov/ct2/results?term="Freestyle Navigator" AND "Abbott"	NCT01526044, NCT00920881, NCT01076218, NCT01455064, NCT00939289, NCT01214824, NCT03048227, NCT00694473, NCT01713348, NCT00467675, NCT00717977, NCT00406133, NCT00493935, NCT00465881, NCT02727231, NCT01961622, NCT02727790, NCT01072565, NCT01819844, NCT01666028
Aviva	Accu-Chek	"Accu-Chek"+AND+"Aviva"+NOT+"Aviva+Connect"+NOT+"Aviva+Expert"+NOT+"Aviva+Nano"	Non-wearable	Handheld,Blood Test Kit	Glucose Monitor,Glucose Test Strips	https://xeteor.com/content/AccuChekAvivaUserManual.pdf	7	https://clinicaltrials.gov/ct2/results?term="Accu-Chek"+AND+"Aviva"+NOT+"Aviva+Connect"+NOT+"Aviva+Expert"+NOT+"Aviva+Nano"	NCT00643474, NCT00674986, NCT01548885, NCT01237301, NCT00529815, NCT01909687, NCT02789319
Aviva Connect	Accu-Chek		Non-wearable	Handheld,Blood Test Kit	Glucose Monitor,Glucose Test Strips	https://www.accu-chek.ca/en/meter-systems/aviva-connect	3	https://clinicaltrials.gov/ct2/results?term="Aviva Connect" AND "Accu-Chek"	NCT03033849, NCT02600845, NCT02609633
Aviva Expert	Accu-Chek		Non-wearable	Blood Test Kit	Glucose Monitor,Glucose Test Strips	https://www.accu-chek.com/download/file/fid/14356	2	https://clinicaltrials.gov/ct2/results?term="Aviva Expert" AND "Accu-Chek"	NCT01460446, NCT02084498
Aviva Nano	Accu-Chek		Non-wearable	Handheld,Blood Test Kit	Glucose Monitor,Glucose Test Strips	https://www.accu-chek.ca/en/meter-systems/aviva-nano	4	https://clinicaltrials.gov/ct2/results?term="Aviva Nano" AND "Accu-Chek"	NCT01460446, NCT02531386, NCT01614613, NCT01432275
Guide	Accu-Chek		Non-wearable	Blood Test Kit	Glucose Monitor,Glucose Test Strips	https://hcp.accu-chek.com/sites/g/files/iut1121/f/accu-chek-guide-manual_en.pdf	2	https://clinicaltrials.gov/ct2/results?term="Guide" AND "Accu-Chek"	NCT03737188, NCT03815955
Karie	AceAge Inc.	"Karie"+AND+"AceAge"	Packaging	Dispenser		https://kariehealth.com	1	https://clinicaltrials.gov/ct2/results?term="Karie"+AND+"AceAge"	NCT03511027
7164	ActiGraph		Wearable	Sensor Box	Accelerometer	https://www.ncbi.nlm.nih.gov/pmc/articles/PMC2893387	2	https://clinicaltrials.gov/ct2/results?term="7164" AND "ActiGraph"	NCT00342212, NCT02432755
ActiSleep	ActiGraph	"Actigraph"+AND+"ActiSleep"+NOT+"Actisleep"Actigraph"+AND+"ActiSleep%2B"	Wearable	Sensor Box	Accelerometer,Ambient Light Sensor	https://www.actigraph.nl/downloads/getDownload/id/12#:~:text=The%20ActiSleep%20monitor%20is%20compact,a%20weight%20of%2019%20grams.&text=The%20ActiSleep%20monitor%20records%20and,a%2030%20Hertz%20sample%20rate.	4	https://clinicaltrials.gov/ct2/results?term="Actigraph"+AND+"ActiSleep"+NOT+"Actisleep"Actigraph"+AND+"ActiSleep%2B"
ActiSleep+	ActiGraph	"ActiSleep%2B"	Wearable	Sensor Box	Accelerometer,Ambient Light Sensor	https://www.actigraph.nl/downloads/getDownload/id/12	1	https://clinicaltrials.gov/ct2/results?term="ActiSleep%2B"	NCT02582567
CentrePoint Insight Watch	ActiGraph		Wearable	Watch	Accelerometer,Thermometer	https://actigraphcorp.com/cpiw	2	https://clinicaltrials.gov/ct2/results?term="CentrePoint Insight Watch" AND "ActiGraph"	NCT04823650, NCT05483075
GT1M	ActiGraph		Wearable	Sensor Box	Accelerometer	https://theactigraph.com/support/activity-monitors/gt1m	14	https://clinicaltrials.gov/ct2/results?term="GT1M" AND "ActiGraph"	NCT02850341, NCT01796990, NCT04555746, NCT02569619, NCT03467594, NCT02022566, NCT03028233, NCT01906320, NCT03436355, NCT02374788, NCT02445833, NCT01432639, NCT02439827, NCT01096628
GT3X	ActiGraph	"Actigraph"+AND+"GT3X"+NOT+"GT3X%2B"	Wearable	Sensor Box	Accelerometer,Ambient Light Sensor	https://dl.theactigraph.com/GT3Xp_wGT3Xp_Device_Manual.pdf	129	https://clinicaltrials.gov/ct2/results?term="Actigraph"+AND+"GT3X"+NOT+"GT3X%2B"	NCT03295630, NCT02844101, NCT03187847, NCT02626897, NCT04647578, NCT04583176, NCT03228719, NCT04181697, NCT03518697, NCT02724137, NCT04761081, NCT02869854, NCT02455986, NCT04595890, NCT02851030, NCT05290584, NCT04080583, NCT04980300, NCT05020041, NCT02929472, NCT04393207, NCT02374502, NCT03906851, NCT05019482, NCT02944370, NCT02694640, NCT01317732, NCT01301196, NCT01796990, NCT03189095, NCT036738…
GT3X+	ActiGraph	"Actigraph"+AND+"GT3X%2B"+NOT+"wGT3X%2B"	Wearable	Sensor Box	Accelerometer,Ambient Light Sensor	http://s3.amazonaws.com/actigraphcorp.com/wp-content/uploads/2018/02/22094126/GT3X-wGT3X-Device-Manual-110315.pdf	131	https://clinicaltrials.gov/ct2/results?term="Actigraph"+AND+"GT3X%2B"+NOT+"wGT3X%2B"	NCT02188875, NCT05416879, NCT02938429, NCT01569009, NCT02512419, NCT02630953, NCT01758003, NCT02610855, NCT02967016, NCT03482570, NCT05049759, NCT02677389, NCT04651751, NCT02785107, NCT03293303, NCT02741050, NCT02725931, NCT03292510, NCT02784509, NCT04569578, NCT04223362, NCT04766372, NCT02516345, NCT04367389, NCT02966054, NCT05359536, NCT03026296, NCT03491592, NCT03659656, NCT04064892, NCT027518…
GT9X Link	ActiGraph		Wearable	Watch	Accelerometer,Gyroscope,Heart Rate Monitor,Magnetometer	https://www.theactigraph.com/actigraph-link	30	https://clinicaltrials.gov/ct2/results?term="GT9X Link" AND "ActiGraph"	NCT03043976, NCT03168685, NCT03969056, NCT03541811, NCT03907891, NCT03002818, NCT03692702, NCT05221723, NCT04596384, NCT03262181, NCT05119504, NCT04039438, NCT04280783, NCT04621045, NCT04594473, NCT03805334, NCT04053712, NCT04912817, NCT04718753, NCT04949867, NCT04093869, NCT05032638, NCT04618458, NCT05412550, NCT04094662, NCT05345041, NCT04520256, NCT05039385, NCT04805866, NCT04550039
wActiSleep-BT	ActiGraph		Wearable	Sensor Box	Accelerometer,Ambient Light Sensor	https://s3.amazonaws.com/actigraphcorp.com/wp-content/uploads/2018/03/11084614/wGT3X-BT_UsersManual_RevD_Q3_2014.pdf	2	https://clinicaltrials.gov/ct2/results?term="wActiSleep-BT" AND "ActiGraph"	NCT03694782, NCT03122080
wGT3X-BT	ActiGraph		Wearable	Sensor Box	Accelerometer,Ambient Light Sensor	https://s3.amazonaws.com/actigraphcorp.com/wp-content/uploads/2020/03/05155605/ActiGraph_wGT3X-BT_UserGuide_E.200.6003_Revision5_FINAL.pdf	106	https://clinicaltrials.gov/ct2/results?term="wGT3X-BT" AND "ActiGraph"	NCT03120039, NCT03750097, NCT04430153, NCT03207230, NCT04759677, NCT03641326, NCT04131270, NCT04102514, NCT02383498, NCT05166863, NCT02966561, NCT04329741, NCT03819595, NCT02788929, NCT05241223, NCT04711057, NCT05020041, NCT03695523, NCT02914483, NCT04716322, NCT04022642, NCT03694782, NCT05249361, NCT03826173, NCT05235360, NCT02317003, NCT02723422, NCT03279497, NCT04576598, NCT05407935, NCT043075…
wGT3X+	ActiGraph	"Actigraph"+AND+"wGT3X%2B"	Wearable	Sensor Box	Accelerometer,Ambient Light Sensor	http://s3.amazonaws.com/actigraphcorp.com/wp-content/uploads/2018/02/22094126/GT3X-wGT3X-Device-Manual-110315.pdf	4	https://clinicaltrials.gov/ct2/results?term="Actigraph"+AND+"wGT3X%2B"	NCT05509712, NCT02154191, NCT04956549, NCT03890861
Activinsights Band	Activinsights		Wearable	Sensor Box	Accelerometer	https://activinsights.com/technology/activinsights-band	0	https://clinicaltrials.gov/ct2/results?term="Activinsights Band"
GENEActiv	Activinsights		Wearable	Sensor Box	Accelerometer	https://activinsights.com/technology/geneactiv	6	https://clinicaltrials.gov/ct2/results?term="GENEActiv" AND "Activinsights"	NCT02845791, NCT03659877, NCT04239495, NCT05477498, NCT04122716, NCT05523388
Smart Case	Adan Medical		Packaging	Syringe		https://www.adanmi.com/allergomate	1	https://clinicaltrials.gov/ct2/results?term="Smart Case" AND "Adan Medical"	NCT02854969
Aidia Smart Bottle	AdhereTech		Packaging	Cap		https://adheretech.com/how-aidia-works	0	https://clinicaltrials.gov/ct2/results?term="Aidia Smart Bottle"
Hailie	Adherium		Packaging	Inhaler		https://www.hailie.com	1	https://clinicaltrials.gov/ct2/results?term="Hailie" AND "Adherium"	NCT03648450
miCoach Smart Run	Adidas		Wearable	Watch	Accelerometer,Heart Rate Monitor	https://wearables.com/products/micoach-smart-run	1	https://clinicaltrials.gov/ct2/results?term="miCoach Smart Run" AND "Adidas"	NCT02875106
B-Alert	Advanced Brain Monitoring		Wearable	Sensor Box	Accelerometer,EEG Monitor	https://www.advancedbrainmonitoring.com/products/b-alert-x-series#section-features	1	https://clinicaltrials.gov/ct2/results?term="B-Alert" AND "Advanced Brain Monitoring"	NCT03894241
Sleep Profiler	Advanced Brain Monitoring		Wearable	Sensor Box	Accelerometer,EMG Monitor,EEG Monitor,PPG,Microphone,EOG Monitor,EKG Monitor	https://advancedbrainmonitoring.app.box.com/s/v5ppdu72vnn5e69jlxfmgpu7xgrgdwk3	1	https://clinicaltrials.gov/ct2/results?term="Sleep Profiler" AND "Advanced Brain Monitoring"	NCT04014387
MouthLab	Aidar		Non-wearable	Handheld	ECG Monitor,Heart Rate Monitor,Pulse Oximeter,Thermometer,Spirometer,Blood Pressure Monitor,Blood Oxygen Sensor	https://aidar.com/solution	2	https://clinicaltrials.gov/ct2/results?term="MouthLab" AND "Aidar"	NCT05220306, NCT04757246
AioCare	AioCare Inc.	AioCare	Non-wearable	Handheld	Spirometer	https://aiocare.com/doctor	2	https://clinicaltrials.gov/ct2/results?term=AioCare	NCT03894475, NCT05516745
Aktiia	Aktiia		Wearable	Sensor Box	Blood Pressure Monitor	https://aktiia.com/uk	5	https://clinicaltrials.gov/ct2/results?term="Aktiia" AND "Aktiia"	NCT05236348, NCT04027777, NCT03837769, NCT05211648, NCT04548986
Albus Home RD	Albus Health		Non-wearable	Remote Monitor	Respiratory Monitor,Microphone	https://albushealth.com/solution/#ahm	0	https://clinicaltrials.gov/ct2/results?term="Albus Home RD"
KardiaMoble 6L	AliveCor		Non-wearable	Handheld	EKG Monitor	https://www.kardia.com/kardiamobile-6l	0	https://clinicaltrials.gov/ct2/results?term="KardiaMoble 6L"
Alexa	Amazon		Lifestyle	Home Assistant	Smart Speaker	https://www.amazon.com/smart-home-devices/b?ie=UTF8&node=9818047011	12	https://clinicaltrials.gov/ct2/results?term="Alexa" AND "Amazon"	NCT03455946, NCT04508972, NCT04790773, NCT03212079, NCT04609267, NCT03707275, NCT04633434, NCT04990492, NCT04900272, NCT04673019, NCT04435275, NCT03931772
Halo	Amazon	"Halo"+AND+"Amazon"	Wearable	Sensor Box	Accelerometer,Heart Rate Monitor,Thermometer,Bioimdepence_Analyzer	https://www.amazon.com/Amazon-Halo-Fitness-And-Health-Band/dp/B07QK955LS?th=1	0	https://clinicaltrials.gov/ct2/results?term="Halo"+AND+"Amazon"
Micro Motionlogger	Ambulatory Monitoring	"motionlogger"+AND+"micro"+NOT+"mini"	Wearable	Watch	Accelerometer,Ambient Light Sensor,Thermometer	https://www.ambulatory-monitoring.com/motionlogger-actigraphs	6	https://clinicaltrials.gov/ct2/results?term="motionlogger"+AND+"micro"+NOT+"mini"	NCT03730974, NCT02741505, NCT05164354, NCT03642028, NCT03573141, NCT03828708
Motionlogger	Ambulatory Monitoring	"motionlogger"+NOT+"micro"+NOT+"mini"	Wearable	Watch	Accelerometer	https://www.ambulatory-monitoring.com/motionlogger-actigraphs	7	https://clinicaltrials.gov/ct2/results?term="motionlogger"+NOT+"micro"+NOT+"mini"	NCT01322022, NCT04048785, NCT01171508, NCT03682185, NCT03339258, NCT04137445, NCT03451383
SleepWatch 2.0	Ambulatory Monitoring		Wearable	Watch	Accelerometer,Ambient Light Sensor,Thermometer	https://www.ambulatory-monitoring.com/motionlogger-actigraphs	0	https://clinicaltrials.gov/ct2/results?term="SleepWatch 2.0"
SleepWatch-O	Ambulatory Monitoring		Wearable	Watch	Accelerometer	https://agingresearchbiobank.nia.nih.gov/studies/sof/documents/download/Protocols/Visit%208/Motionlogger.pdf	1	https://clinicaltrials.gov/ct2/results?term="SleepWatch-O" AND "Ambulatory Monitoring"	NCT00454441
Apple Watch Series 1	Apple		Wearable	Watch	Accelerometer,Gyroscope,Ambient Light Sensor,Heart Rate Monitor	https://support.apple.com/kb/sp745?locale=en_US	2	https://clinicaltrials.gov/ct2/results?term="Apple Watch Series 1" AND "Apple"	NCT03426280, NCT04267588
Apple Watch Series 2	Apple		Wearable	Watch	Accelerometer,Gyroscope,Ambient Light Sensor,GPS,Heart Rate Monitor	https://support.apple.com/kb/SP746?locale=en_US&viewlocale=en_US	0	https://clinicaltrials.gov/ct2/results?term="Apple Watch Series 2"
Apple Watch Series 3	Apple		Wearable	Watch	Accelerometer,Gyroscope,Altimeter,Ambient Light Sensor,GPS,Heart Rate Monitor,Microphone,Speaker	https://support.apple.com/kb/sp766?locale=en_US	0	https://clinicaltrials.gov/ct2/results?term="Apple Watch Series 3"
Apple Watch Series 4	Apple		Wearable	Watch	Accelerometer,Gyroscope,Altimeter,Ambient Light Sensor,GPS,Heart Rate Monitor,Microphone,Speaker	https://support.apple.com/kb/SP778?locale=en_US	3	https://clinicaltrials.gov/ct2/results?term="Apple Watch Series 4" AND "Apple"	NCT03798613, NCT04092985, NCT05324566
Apple Watch Series 5	Apple		Wearable	Watch	Accelerometer,Gyroscope,Altimeter,Ambient Light Sensor,GPS,Heart Rate Monitor,Microphone,Speaker,Compass	https://support.apple.com/kb/SP808?locale=en_US&viewlocale=en_US	2	https://clinicaltrials.gov/ct2/results?term="Apple Watch Series 5" AND "Apple"	NCT04276441, NCT04376853
Apple Watch Series 6	Apple		Wearable	Watch	Accelerometer,Gyroscope,Altimeter,Ambient Light Sensor,GPS,Heart Rate Monitor,Blood Oxygen Sensor,Microphone,Speaker,Compass	https://support.apple.com/kb/SP826?locale=en_US	4	https://clinicaltrials.gov/ct2/results?term="Apple Watch Series 6" AND "Apple"	NCT05207150, NCT04468321, NCT04728100, NCT05044104
Beddit	Apple		Non-wearable	Remote Monitor	Accelerometer,Heart Rate Monitor,Respiratory Monitor,Microphone,Ambient Temperature Sensor	https://www.beddit.com	2	https://clinicaltrials.gov/ct2/results?term="Beddit" AND "Apple"	NCT04609644, NCT04336020
iPad	Apple		Lifestyle	Tablet		https://www.apple.com/ipad/?afid=p238%7Cs1iH3TMN8-dc_mtid_1870765e38482_pcrid_605942549928_pgrid_101103949416_pntwk_g_pchan__pexid__&cid=aos-us-kwgo-ipad--slid---product-	30	https://clinicaltrials.gov/ct2/results?term="iPad" AND "Apple"	NCT04584970, NCT02109601, NCT03595033, NCT02378012, NCT01780090, NCT02134782, NCT05169983, NCT04051216, NCT03191838, NCT02798848, NCT02659280, NCT03762213, NCT04675853, NCT00352326, NCT02409121, NCT02095067, NCT04423939, NCT05510232, NCT04311736, NCT03139799, NCT03161665, NCT05098808, NCT01566097, NCT04572425, NCT04707014, NCT02186444, NCT04156919, NCT05213117, NCT05100459, NCT02704845
iPhone	Apple		Lifestyle	Phone	Accelerometer,Gyroscope,Ambient Light Sensor,Camera,Barometer,Microphone,Speaker	https://www.apple.com/iphone	46	https://clinicaltrials.gov/ct2/results?term="iPhone" AND "Apple"	NCT05324566, NCT04276441, NCT04198194, NCT04465214, NCT04912180, NCT04172766, NCT04092985, NCT02552030, NCT05058950, NCT01626326, NCT03299556, NCT04578743, NCT04413851, NCT03934658, NCT03828656, NCT04040387, NCT03795987, NCT04675853, NCT01780090, NCT04113850, NCT02568540, NCT04423939, NCT04926857, NCT05148351, NCT04433091, NCT03838900, NCT04731337, NCT04729673, NCT04547322, NCT05175924, NCT053257…
iPod Touch	Apple		Lifestyle	Portable Media Player	Accelerometer,Gyroscope	https://support.apple.com/ipod-touch	6	https://clinicaltrials.gov/ct2/results?term="iPod Touch" AND "Apple"	NCT02237885, NCT01780090, NCT02457234, NCT03774212, NCT05510232, NCT02793973
PortaLite	Artinis Medical Systems		Wearable	Sensor Box	Spectrophotometer	https://static1.squarespace.com/static/54ddd9b0e4b0e11f3685f546/t/61b9df865f5eaa284a9610a4/1639571335924/PortaLite+Leaflet.pdf	1	https://clinicaltrials.gov/ct2/results?term="PortaLite" AND "Artinis Medical Systems"	NCT05454254
Contour	Ascensia	"Ascensia"+AND+"Contour"+NOT+"Contour+Next"	Non-wearable	Blood Test Kit	Glucose Monitor,Glucose Test Strips	https://medaval.ie/docs/manuals/Bayer-Ascensia-Contour-Manual.pdf	16	https://clinicaltrials.gov/ct2/results?term="Ascensia"+AND+"Contour"+NOT+"Contour+Next"	NCT00502359, NCT01328717, NCT02916576, NCT01575080, NCT01714232, NCT02150109, NCT02041286, NCT01598610, NCT00797563, NCT00804596, NCT01268488, NCT00797212, NCT00782496, NCT01453413, NCT02041377, NCT01811303
Contour Next	Ascensia	"Ascensia"+AND+"Contour+Next"+NOT+"Contour+Next+EZ"+NOT+"Contour+Next+One"	Non-wearable	Blood Test Kit	Glucose Monitor,Glucose Test Strips	https://www.ascensiadiabetes.ca/siteassets/rebranded-images/web85476920_cntrnxt_ug_r07-16.pdf	6	https://clinicaltrials.gov/ct2/results?term="Ascensia"+AND+"Contour+Next"+NOT+"Contour+Next+EZ"+NOT+"Contour+Next+One"	NCT02606838, NCT01699763, NCT03730480, NCT05467345, NCT05449795, NCT04147273
Contour Next EZ	Ascensia		Non-wearable	Blood Test Kit	Glucose Monitor,Glucose Test Strips	https://www.ascensiadiabetes.com/products/contour-next-ez	2	https://clinicaltrials.gov/ct2/results?term="Contour Next EZ" AND "Ascensia"	NCT01548885, NCT01756274
Contour Next One	Ascensia		Non-wearable	Handheld,Blood Test Kit	Glucose Monitor,Glucose Test Strips	https://www.ascensiadiabetes.com/products/contour-next-one	4	https://clinicaltrials.gov/ct2/results?term="Contour Next One" AND "Ascensia"	NCT03033849, NCT03165110, NCT04142346, NCT03941652
ZenWatch	Asus		Wearable	Sensor Box		https://dlcdnets.asus.com/pub/ASUS/Wearable/ASUS_ZenWatch/e9643_w1500qa_em.pdf	0	https://clinicaltrials.gov/ct2/results?term="ZenWatch"
ZenWatch 3	Asus		Wearable	Sensor Box		https://dlcdnets.asus.com/pub/ASUS/Wearable/ASUS_ZenWatch/e9643_w1500qa_em.pdf	0	https://clinicaltrials.gov/ct2/results?term="ZenWatch 3"
Ava Fertility	Ava Inc.	"Ava+Fertility"	Wearable	Sensor Box	Accelerometer,PPG,Thermometer	https://www.avawomen.com/science-technology	1	https://clinicaltrials.gov/ct2/results?term="Ava+Fertility"	NCT04065464
AX3	Axivity		Wearable	Sensor Box	Accelerometer	https://axivity.com/product/ax3	32	https://clinicaltrials.gov/ct2/results?term="AX3" AND "Axivity"	NCT02301182, NCT04098913, NCT05149443, NCT04590755, NCT04816812, NCT04144647, NCT04079894, NCT03172104, NCT03788525, NCT05237674, NCT03150784, NCT05465057, NCT05478018, NCT05200039, NCT03993145, NCT04866420, NCT03676491, NCT04552145, NCT03943108, NCT05480085, NCT04478331, NCT04797871, NCT03712306, NCT05215509, NCT04647734, NCT03286725, NCT03978507, NCT03593863, NCT03639259, NCT05026528, NCT052334…
Skyn	BACtrack		Wearable	Sensor Box	Blood_Alcohol_Sensor	https://skyn.bactrack.com	2	https://clinicaltrials.gov/ct2/results?term="Skyn" AND "BACtrack"	NCT03617705, NCT04350996
Carnation Ambulatory Monitor (CAM)	Bardy Diagnostics		Wearable	Sensor Box	ECG Monitor	https://www.bardydx.com/solutions/cam	1	https://clinicaltrials.gov/ct2/results?term="Carnation Ambulatory Monitor (CAM)"	NCT04071054
CoVa	Baxter		Wearable	Sensor Box	ECG Monitor,Impedance Analyzer	https://www.accessdata.fda.gov/cdrh_docs/pdf14/K142087.pdf	8	https://clinicaltrials.gov/ct2/results?term="CoVa" AND "Baxter"	NCT02337790, NCT03884582, NCT02190877, NCT04255108, NCT02368184, NCT03207802, NCT02252757, NCT05080881
SleepTuner	Beddr		Wearable	Sensor Patch	Accelerometer,Heart Rate Monitor,Blood Oxygen Sensor	https://sleepreviewmag.com/sleep-diagnostics/consumer-sleep-tracking/contactless-sleep-trackers/beddr-sleeptuner	1	https://clinicaltrials.gov/ct2/results?term="SleepTuner" AND "Beddr"	NCT03710980
Belun Ring	Belun		Wearable	Sensor Box	Spectrophotometer	https://beluntech.com/belun-ring	6	https://clinicaltrials.gov/ct2/results?term="Belun Ring" AND "Belun"	NCT03997916, NCT04885062, NCT04121923, NCT04612114, NCT05466864, NCT03439306
Beurer Blood Pressure Monitor	Beurer		Non-wearable	Arm Cuff	Blood Pressure Monitor	https://www.beurer.com/web/us/products/medical/blood-presure/upper-arm-blood-pressure-monitors	0	https://clinicaltrials.gov/ct2/results?term="Beurer Blood Pressure Monitor"
BM 26	Beurer		Non-wearable	Arm Cuff	Blood Pressure Monitor	https://www.beurer.com/web/us/products/medical/blood-presure/upper-arm-blood-pressure-monitors	0	https://clinicaltrials.gov/ct2/results?term="BM 26"
BM 28 HSD	Beurer		Non-wearable	Arm Cuff	Blood Pressure Monitor	https://www.beurer.com/web/us/products/medical/blood-presure/upper-arm-blood-pressure-monitors	0	https://clinicaltrials.gov/ct2/results?term="BM 28 HSD"
BM 31	Beurer		Non-wearable	Arm Cuff	Blood Pressure Monitor	https://www.beurer.com/web/us/products/medical/blood-presure/upper-arm-blood-pressure-monitors	0	https://clinicaltrials.gov/ct2/results?term="BM 31"
BM 47	Beurer		Non-wearable	Arm Cuff	Blood Pressure Monitor	https://www.beurer.com/web/us/products/medical/blood-presure/upper-arm-blood-pressure-monitors	0	https://clinicaltrials.gov/ct2/results?term="BM 47"
BM 50	Beurer		Non-wearable	Arm Cuff	Blood Pressure Monitor	https://www.beurer.com/web/us/products/medical/blood-presure/upper-arm-blood-pressure-monitors	0	https://clinicaltrials.gov/ct2/results?term="BM 50"
BM 55	Beurer		Non-wearable	Arm Cuff	Blood Pressure Monitor	https://www.beurer.com/web/us/products/medical/blood-presure/upper-arm-blood-pressure-monitors	0	https://clinicaltrials.gov/ct2/results?term="BM 55"
BM 67	Beurer		Non-wearable	Arm Cuff	Blood Pressure Monitor	https://www.beurer.com/web/us/products/medical/blood-presure/upper-arm-blood-pressure-monitors	0	https://clinicaltrials.gov/ct2/results?term="BM 67"
ME 90	Beurer	"ME 90"+AND+"Beurer"	Non-wearable	Handheld	ECG Monitor	https://www.beurer.com/web/gb/products/medical/mobile-ecg-device	0	https://clinicaltrials.gov/ct2/results?term="ME 90"+AND+"Beurer"
Biobeat	Biobeat Technologies		Wearable	Watch,Sensor Patch	ECG Monitor,PPG	https://www.mindtecstore.com/mediafiles/Sonstiges/Shop/Biobeat/Biobeat_User_Manual_July2020.pdf	10	https://clinicaltrials.gov/ct2/results?term="Biobeat" AND "Biobeat Technologies"	NCT04585178, NCT03603860, NCT04071015, NCT04215627, NCT04548024, NCT03810586, NCT04220359, NCT04955184, NCT04680039, NCT04635371
Everion	Biofourmis		Wearable	Sensor Box	Accelerometer,Thermometer,Blood Oxygen Sensor,Galvanic Skin Response Electrode	https://support.biofourmis.com/hc/en-us/categories/201377109-Everion-Device-	3	https://clinicaltrials.gov/ct2/results?term="Everion" AND "Biofourmis"	NCT04914702, NCT03661606, NCT04191356
Biosticker	Biointellisense		Wearable	Sensor Patch	Accelerometer,Gyroscope,EDA,PPG	https://biointellisense.com/assets/biosticker-instructions.pdf	2	https://clinicaltrials.gov/ct2/results?term="Biosticker" AND "Biointellisense"	NCT05180838, NCT04742569
BalanSens	BioSensics		Wearable	Sensor Box	Accelerometer,Gyroscope	https://biosensics.com/technologies/gait-and-balance	4	https://clinicaltrials.gov/ct2/results?term="BalanSens" AND "BioSensics"	NCT02777060, NCT03135535, NCT02556164, NCT04649268
LEGSys	BioSensics		Wearable	Sensor Box	Accelerometer,Gyroscope,Magnetometer	https://biosensics.com/technologies/gait-and-balance	7	https://clinicaltrials.gov/ct2/results?term="LEGSys" AND "BioSensics"	NCT02777060, NCT03176511, NCT04528966, NCT02556164, NCT03135535, NCT05407207, NCT04649268
PAMSys	BioSensics		Wearable	Sensor Box	Accelerometer	https://biosensics.com/technologies/physical-activity	6	https://clinicaltrials.gov/ct2/results?term="PAMSys" AND "BioSensics"	NCT05271435, NCT01880229, NCT02777060, NCT04308512, NCT01510457, NCT02819011
Cardioskin	BioSerenity		Wearable	Clothing	ECG Monitor	https://www.wehealth-digitalmedicine.com/en/press/wehealth-digital-medicine-and-bioserenity-initiate-a-new-phase-to-accelerate-cardioskin-commercialization	4	https://clinicaltrials.gov/ct2/results?term="Cardioskin" AND "BioSerenity"	NCT04069390, NCT03725462, NCT03805243, NCT03932227
Neuronaute	BioSerenity		Wearable	Sensor Box	EEG Monitor	https://www.accessdata.fda.gov/cdrh_docs/pdf20/K202334.pdf	4	https://clinicaltrials.gov/ct2/results?term="Neuronaute" AND "BioSerenity"	NCT04069390, NCT03725462, NCT03379272, NCT03805243
Biostrap	Biostrap USA		Wearable	Sensor Box	Accelerometer,Gyroscope,PPG	https://biostrap.com	7	https://clinicaltrials.gov/ct2/results?term="Biostrap"	NCT05279066, NCT05123001, NCT04381182, NCT04548895, NCT04843371, NCT04605965, NCT04225663
Evo	Biostrap USA	"Evo"+AND+"Biostrap"	Wearable	Sensor Box	Accelerometer,Gyroscope,PPG	https://biostrap.com/getting-started/evo	0	https://clinicaltrials.gov/ct2/results?term="Evo"+AND+"Biostrap"
Biomonitor III	Biotronik		Other	Subcutaneous	ECG Monitor	https://www.biotronik.com/en-us/products/crm/arrhythmia-monitoring/biomonitor-3	5	https://clinicaltrials.gov/ct2/results?term="Biomonitor III" AND "Biotronik"	NCT04075084, NCT03850327, NCT04025710, NCT04471584, NCT04198220
Air	Bitbrain	"Air"+AND+"Bitbrain"	Wearable	Sensor Box	Receiver Box,EEG Monitor	https://www.bitbrain.com/neurotechnology-products/dry-eeg/air	0	https://clinicaltrials.gov/ct2/results?term="Air"+AND+"Bitbrain"
Bittium Faros 180	Bittium		Wearable	Sensor Box	Accelerometer,ECG Monitor	https://www.bittium.com/medical/bittium-faros	0	https://clinicaltrials.gov/ct2/results?term="Bittium Faros 180"
Bittium Faros 180L	Bittium		Wearable	Sensor Box	Accelerometer,ECG Monitor	https://www.bittium.com/medical/bittium-faros	0	https://clinicaltrials.gov/ct2/results?term="Bittium Faros 180L"
Bittium Faros 360	Bittium		Wearable	Sensor Box	Accelerometer,ECG Monitor	https://www.bittium.com/medical/bittium-faros	2	https://clinicaltrials.gov/ct2/results?term="Bittium Faros 360" AND "Bittium"	NCT04209738, NCT04579497
Bloomlife	Bloomlife Inc	Bloomlife	Wearable	Sensor Box	Accelerometer	https://bloomlife.com/how-it-works	4	https://clinicaltrials.gov/ct2/results?term=Bloomlife	NCT05060172, NCT03982654, NCT03969433, NCT04437576
O2 Vibe	BodiMetrics		Wearable	Sensor Box	Pulse Oximeter	https://bodimetrics.com/product/o2-vibe	0	https://clinicaltrials.gov/ct2/results?term="O2 Vibe"
Performance Monitor	BodiMetrics	"Performance Monitor"+AND+"BodiMetrics"	Non-wearable	Handheld	ECG Monitor,Heart Rate Monitor,Pulse Oximeter,Thermometer,Blood Pressure Monitor,Pedometer	https://bodimetrics.com/wp-content/uploads/2017/09/quick-start-guide-performance-monitor-2017v2k.pdf	0	https://clinicaltrials.gov/ct2/results?term="Performance Monitor"+AND+"BodiMetrics"
VitalsRx	BodiMetrics		Wearable	Sensor Box	ECG Monitor,Pulse Oximeter	https://bodimetrics.com/medical/product/vitalsrx	0	https://clinicaltrials.gov/ct2/results?term="VitalsRx"
e-Celsius Medical Capsule	BodyCAP	"e-Celsius"	Other	Ingestible	Thermometer	https://www.bodycap.us/e-celsius-performance	12	https://clinicaltrials.gov/ct2/results?term="e-Celsius"	NCT02910479, NCT05409560, NCT04311268, NCT04460339, NCT03357328, NCT05098925, NCT05493176, NCT05043974, NCT04160741, NCT04160728, NCT04215939, NCT04125628
Core	BodyMedia		Wearable	Sensor Box	Accelerometer,Thermometer,Galvanic Skin Response Electrode,Heat Flux Sensor	https://www.engadget.com/2013-01-06-bodymedia-core-2-fitness-armband.html	2	https://clinicaltrials.gov/ct2/results?term="Core" AND "BodyMedia"	NCT01842113, NCT03845283
SenseWear Armband	BodyMedia		Wearable	Sensor Box	Accelerometer,Thermometer,Heat Flux Sensor	https://bodymedia.com/category/armbands	9	https://clinicaltrials.gov/ct2/results?term="SenseWear Armband" AND "BodyMedia"	NCT01432327, NCT02432924, NCT02633748, NCT01779960, NCT02204735, NCT03845283, NCT02731768, NCT05073731, NCT01226641
SenseWear Mini Armband	BodyMedia		Wearable	Sensor Box	Accelerometer,Thermometer,Galvanic Skin Response Electrode,Heat Flux Sensor	https://dapa-toolkit.mrc.ac.uk/instrument/228	1	https://clinicaltrials.gov/ct2/results?term="SenseWear Mini Armband" AND "BodyMedia"	NCT04245943
SenseWear Pro2	BodyMedia		Wearable	Sensor Box	Accelerometer,Thermometer,Galvanic Skin Response Electrode,Heat Flux Sensor	https://citeseerx.ist.psu.edu/viewdoc/download?doi=10.1.1.459.9408&rep=rep1&type=pdf	1	https://clinicaltrials.gov/ct2/results?term="SenseWear Pro2"	NCT01317732
SenseWear Pro3 Armband	BodyMedia		Wearable	Sensor Box	Accelerometer,Thermometer,Galvanic Skin Response Electrode,Heat Flux Sensor	http://www.nutrizionistatrieste.it/resources/MicroStar---Rheo-Scan---D-300.pdf	2	https://clinicaltrials.gov/ct2/results?term="SenseWear Pro3 Armband" AND "BodyMedia"	NCT01432327, NCT01076842
BodyPort Scale	BodyPort		Non-wearable	Scale		https://www.bodyport.com	2	https://clinicaltrials.gov/ct2/results?term="BodyPort Scale" AND "BodyPort"	NCT04882449, NCT04975633
BodyTrace Scale	BodyTrace		Non-wearable	Scale	Load Sensor	https://www.bodytrace.com/medical	5	https://clinicaltrials.gov/ct2/results?term="BodyTrace Scale" AND "BodyTrace"	NCT03738540, NCT03940599, NCT05000645, NCT04628065, NCT04534985
SPEAC System	Brain Sentinel		Wearable	Sensor Box	EMG Monitor	https://speacsystem.com/speac-system-seizure-monitor	8	https://clinicaltrials.gov/ct2/results?term="SPEAC System" AND "Brain Sentinel"	NCT02555410, NCT03484598, NCT03741192, NCT03742661, NCT03741205, NCT03313362, NCT02371200, NCT03169751
MDI	BreatheSuite		Packaging	Inhaler		https://www.breathesuite.com/for-copd	1	https://clinicaltrials.gov/ct2/results?term="MDI" AND "BreatheSuite"	NCT03615248
Bruxoff	Bruxoff Inc	Bruxoff	Wearable	Sensor Patch,Sensor Box	EMG Monitor	https://www.bruxoff.com/en/bruxoff	2	https://clinicaltrials.gov/ct2/results?term=Bruxoff	NCT02257320, NCT04722809
G-Walk	BTS Bioengineering		Wearable	Sensor Box	Accelerometer,Gyroscope,Magnetometer	https://www.btsbioengineering.com/products/g-walk-inertial-motion-system	6	https://clinicaltrials.gov/ct2/results?term="G-Walk" AND "BTS Bioengineering"	NCT05358288, NCT05097196, NCT05494879, NCT05369260, NCT05387057, NCT04996654
Sensor Dot	Byteflies		Wearable	Sensor Box	Accelerometer,EMG Monitor,ECG Monitor,EEG Monitor	https://ifu.byteflies.net/docs/hcp/kit.html#sensor-dot	5	https://clinicaltrials.gov/ct2/results?term="Sensor Dot" AND "Byteflies"	NCT04489186, NCT04284072, NCT04642105, NCT03745118, NCT04584385
Actiheart 5	Camntech		Wearable	Sensor Box	Accelerometer,ECG Monitor	https://www.camntech.com/actiheart-5/?gclid=CjwKCAjwu5yYBhAjEiwAKXk_ePN9cF1dSAWYIwusqslDT-ypgutnpHJiwFH16qfKozxrXehkFN8MMRoCQgwQAvD_BwE	0	https://clinicaltrials.gov/ct2/results?term="Actiheart 5"
Actiwatch Score	Camntech	"Actiwatch+Score"	Wearable	Sensor Box	Accelerometer	https://www.salusa.se/Filer/Produktinfo/Aktivitet/actiwatch_score.pdf	2	https://clinicaltrials.gov/ct2/results?term="Actiwatch+Score"	NCT00654940, NCT00511836
Actiwave Motion	Camntech		Wearable	Sensor Box	Accelerometer	https://www.camntech.com/actiwave-motion	0	https://clinicaltrials.gov/ct2/results?term="Actiwave Motion"
MotionWatch 8	Camntech		Wearable	Sensor Box	Accelerometer,Ambient Light Sensor	https://www.camntech.com/motionwatch-8	4	https://clinicaltrials.gov/ct2/results?term="MotionWatch 8" AND "Camntech"	NCT05211635, NCT05161546, NCT03603561, NCT03895450
PRO-Diary	Camntech		Wearable	Sensor Box	Accelerometer	https://www.camntech.com/pro-diary-m	4	https://clinicaltrials.gov/ct2/results?term="PRO-Diary" AND "Camntech"	NCT03256851, NCT03417440, NCT03621761, NCT04997278
Cardea Solo	Cardiac Insights		Wearable	Sensor Box	ECG Monitor	https://www.cardiacinsightinc.com/cardea-solo-2	1	https://clinicaltrials.gov/ct2/results?term="Cardea Solo" AND "Cardiac Insights"	NCT03761394
CardiacSense Watch	CardiacSense		Wearable	Watch	ECG Monitor,PPG	https://www.cardiacsense.com/heart-rate-monitor-watch	0	https://clinicaltrials.gov/ct2/results?term="CardiacSense Watch"
Hexoskin	Carre Technologies		Wearable	Clothing	Accelerometer,ECG Monitor,Respiratory Inductance Plethysmography	https://www.hexoskin.com	6	https://clinicaltrials.gov/ct2/results?term="Hexoskin"	NCT04453891, NCT02591758, NCT04983199, NCT05340608, NCT05507190, NCT04614844
Prodigy	Cerebra		Wearable	Sensor Box	PSG Monitor	https://www.cerebra.health/cerebra-sleep-system	7	https://clinicaltrials.gov/ct2/results?term="Prodigy" AND "Cerebra"	NCT05115305, NCT05230394, NCT03670693, NCT04193891, NCT02948439, NCT05369247, NCT02058342
12 lead ECG Holter	Clario	"12 lead ECG Holter"+AND+"Clario"	Wearable	Sensor Box	ECG Monitor	https://clario.com/solutions/cardiac-safety/arrhythmia	0	https://clinicaltrials.gov/ct2/results?term="12 lead ECG Holter"+AND+"Clario"
AM3	Clario	"AM3"+AND+"spirometer"	Non-wearable	Handheld	Spirometer	https://clario.com/wp-content/uploads/2022/04/Clario_Data_Sheet_SE_RS_AM3_033022.pdf	0	https://clinicaltrials.gov/ct2/results?term="AM3"+AND+"spirometer"
iSpiro	Clario		Non-wearable	Handheld	Spirometer	https://clario.com/solutions/respiratory	0	https://clinicaltrials.gov/ct2/results?term="iSpiro"
Opal	Clario	"Opal"+AND+"accelerometer"	Wearable	Sensor Box	Accelerometer,Gyroscope,Magnetometer	https://clario.com/solutions/precision-motion	12	https://clinicaltrials.gov/ct2/results?term="Opal"+AND+"accelerometer"	NCT04626544, NCT04968418, NCT04176263, NCT04772898, NCT05075343, NCT04674319, NCT04750668, NCT04702815, NCT04950517, NCT04300504, NCT05412043, NCT04619953
Pulsewave	Cloud DX		Non-wearable	Arm Cuff	Blood Pressure Monitor	https://www.clouddx.com/#/pulsewavedevice	3	https://clinicaltrials.gov/ct2/results?term="Pulsewave" AND "Cloud DX"	NCT04868630, NCT04869826, NCT03015363
VITALITI	Cloud DX		Wearable	Sensor Box	Accelerometer,ECG Monitor,Gyroscope,PPG,Thermometer	https://www.clouddx.com/#/vitaliti	2	https://clinicaltrials.gov/ct2/results?term="VITALITI" AND "Cloud DX"	NCT03493867, NCT02856633
COALA Heart Monitor	Coala Life		Non-wearable	Handheld	ECG Monitor	https://www.coalalife.com/us	2	https://clinicaltrials.gov/ct2/results?term="COALA Heart Monitor" AND "Coala Life"	NCT04483154, NCT04537104
mSpirometer	Cohero Health		Non-wearable	Handheld	Spirometer	https://www.medicalexpo.com/prod/cohero-health/product-105235-862407.html	1	https://clinicaltrials.gov/ct2/results?term="mSpirometer" AND "Cohero Health"	NCT03103880
Smart Clinical Support Package	Confrerie Clinique		Packaging	Blister		https://www.confrerie-clinique.com/products/smartblister/clinical-support-package	0	https://clinicaltrials.gov/ct2/results?term="Smart Clinical Support Package"
Smart Polypharmacy Card	Confrerie Clinique		Packaging	Blister		https://www.confrerie-clinique.com/products/smartblister/e-punch-card	0	https://clinicaltrials.gov/ct2/results?term="Smart Polypharmacy Card"
SmartBlister	Confrerie Clinique	SmartBlister	Packaging	Blister		https://www.confrerie-clinique.com/products/smartblister/standard-medication-e-blister	1	https://clinicaltrials.gov/ct2/results?term=SmartBlister	NCT01243489
SmartBottle	Confrerie Clinique		Packaging	Cap		https://www.confrerie-clinique.com/products/smartbottle	0	https://clinicaltrials.gov/ct2/results?term="SmartBottle"
SmartSyringe	Confrerie Clinique		Packaging	Syringe		https://www.confrerie-clinique.com/products/smartsyringe	0	https://clinicaltrials.gov/ct2/results?term="SmartSyringe"
SmartVial	Confrerie Clinique		Packaging	Vial		https://www.confrerie-clinique.com/products/smartvial	0	https://clinicaltrials.gov/ct2/results?term="SmartVial"
Metamax 3B	Cortex		Wearable	Sensor Box	Spiroergometer	https://cortex-medical.com/EN/METAMAX-3B-en.htm	15	https://clinicaltrials.gov/ct2/results?term="Metamax 3B" AND "Cortex"	NCT03928990, NCT02481388, NCT04902196, NCT02638961, NCT05277597, NCT05216549, NCT02647060, NCT04197635, NCT05234008, NCT04514185, NCT04514172, NCT04263220, NCT01368367, NCT03598101, NCT04041934
CuePath	CuePath Innovation		Packaging	Blister		https://cuepath.com	0	https://clinicaltrials.gov/ct2/results?term="CuePath"
Trigno	Delsys		Wearable	Sensor Box	Accelerometer,EMG Monitor,Gyroscope,Magnetometer	https://delsys.com/trigno	24	https://clinicaltrials.gov/ct2/results?term="Trigno" AND "Delsys"	NCT05301270, NCT03944889, NCT04287582, NCT03821740, NCT04361149, NCT03548090, NCT04540367, NCT05240599, NCT01963026, NCT03296865, NCT04568928, NCT05296551, NCT02851121, NCT04816929, NCT05146115, NCT04652934, NCT03348215, NCT05380089, NCT04132596, NCT03444688, NCT05073224, NCT03954808, NCT04064788, NCT04824482
G4 Platinum	Dexcom		Non-wearable,Other,Wearable	Receiver,Subcutaneous,Sensor Box,Transmitter	Receiver Box,Glucose Monitor	https://www.dexcom.com/sites/dexcom.com/files/quick-start-guides/LBL012537-Rev02-Quick-Start-Guide-G4-PLATINUM-System-with-Share-US-Adult_0.pdf	25	https://clinicaltrials.gov/ct2/results?term="G4 Platinum" AND "Dexcom"	NCT02087995, NCT01751932, NCT02159638, NCT02299479, NCT02673203, NCT02300285, NCT02614768, NCT01973413, NCT02556554, NCT02490085, NCT02258373, NCT02137512, NCT02774876, NCT02583776, NCT03008044, NCT02463682, NCT02705053, NCT02855307, NCT03349489, NCT02359617, NCT01762059, NCT03335501, NCT02798250, NCT02626936, NCT02416765
G5	Dexcom		Non-wearable,Other,Wearable	Receiver,Subcutaneous,Sensor Box,Transmitter	Receiver Box,Glucose Monitor	https://s3-us-west-2.amazonaws.com/dexcompdf/LBL013990-REV003-G5-Mobile-User-Guide-NA-Android-US.pdf	31	https://clinicaltrials.gov/ct2/results?term="G5" AND "Dexcom"	NCT03602963, NCT03613805, NCT02556554, NCT03028220, NCT03369067, NCT03297762, NCT03340831, NCT03552523, NCT04759495, NCT02671968, NCT03528174, NCT02696252, NCT02843503, NCT04112069, NCT03844789, NCT03424044, NCT03445377, NCT04328896, NCT03979352, NCT03143816, NCT03581968, NCT03195140, NCT04725799, NCT03730727, NCT03378271, NCT03840278, NCT03565666, NCT04758884, NCT04163874, NCT04409587, NCT028468…
G6	Dexcom	"Dexcom"+AND+"G6"+NOT+"G6+Pro"	Other,Wearable	Subcutaneous,Sensor Box,Transmitter	Receiver Box,Glucose Monitor	https://s3-us-west-2.amazonaws.com/dexcompdf/G6-CGM-Users-Guide.pdf	155	https://clinicaltrials.gov/ct2/results?term="Dexcom"+AND+"G6"+NOT+"G6+Pro"	NCT03935191, NCT04217161, NCT04569240, NCT03832907, NCT04225455, NCT04395378, NCT05144802, NCT03772600, NCT03877068, NCT03885362, NCT04385862, NCT05439928, NCT03087877, NCT05255783, NCT05504785, NCT02880267, NCT04879693, NCT04840446, NCT04721145, NCT04142944, NCT05059860, NCT03443713, NCT05470842, NCT05478070, NCT05431296, NCT04413578, NCT04386005, NCT04721158, NCT05436925, NCT03805412, NCT053875…
G6 Pro	Dexcom		Other,Wearable	Subcutaneous,Sensor Box,Transmitter	Receiver Box,Glucose Monitor	https://provider.dexcom.com/products/dexcom-g6-pro/how-it-works	8	https://clinicaltrials.gov/ct2/results?term="G6 Pro" AND "Dexcom"	NCT05067075, NCT05523362, NCT04845685, NCT04521712, NCT04542148, NCT05430204, NCT05404711, NCT05334342
Seven Plus	Dexcom		Non-wearable,Other,Wearable	Receiver,Subcutaneous,Sensor Box,Transmitter	Receiver Box,Glucose Monitor	https://diatribe.org/seven-plus	8	https://clinicaltrials.gov/ct2/results?term="Seven Plus" AND "Dexcom"	NCT01145547, NCT01165775, NCT01111370, NCT01104142, NCT01271023, NCT01474889, NCT01472406, NCT01460446
ViMove	dorsaVi		Wearable	Sensor Box	Accelerometer,Gyroscope,Magnetometer	https://www.dorsavi.com/vimove/#how-it-works	4	https://clinicaltrials.gov/ct2/results?term="ViMove" AND "dorsaVi"	NCT03001037, NCT04489342, NCT03151265, NCT01572779
Dreem 3	Dreem		Wearable	Sensor Box	Accelerometer,EEG Monitor,Microphone,Speaker	https://dreem.com/clinicaltrials	3	https://clinicaltrials.gov/ct2/results?term="Dreem 3" AND "Dreem"	NCT05438017, NCT05197855, NCT05315986
ViTrack	Dynocardia		Wearable	Sensor Box	Blood Pressure Monitor	https://www.dynocardia.care	2	https://clinicaltrials.gov/ct2/results?term="ViTrack" AND "Dynocardia"	NCT04835857, NCT04506775
NightOwl	EctoSense		Wearable	Sensor Box	Accelerometer,PPG	https://cdn.nimbu.io/s/gn6j9qu/assets/1552224178191/NightOwl-Sensor-IFU-HCP-IFUNOR-B-1-1.pdf	8	https://clinicaltrials.gov/ct2/results?term="NightOwl" AND "EctoSense"	NCT03635918, NCT04191668, NCT03385187, NCT04764734, NCT04194073, NCT03774199, NCT04760002, NCT05376475
CorSense	Elite HRV		Non-wearable	Clip	Heart Rate Monitor,Spectrophotometer	https://elitehrv.com/corsense	1	https://clinicaltrials.gov/ct2/results?term="CorSense" AND "Elite HRV"	NCT05296616
Movement Monitor	Emfit		Non-wearable	Remote Monitor		https://us.emfit.com/specs	1	https://clinicaltrials.gov/ct2/results?term="Movement Monitor" AND "Emfit"	NCT01855178
EPOC	Emotiv		Wearable	Sensor Box	EEG Monitor	https://www.emotiv.com/epoc	12	https://clinicaltrials.gov/ct2/results?term="EPOC" AND "Emotiv"	NCT02583581, NCT02625805, NCT03439800, NCT03753230, NCT02523105, NCT04005313, NCT04557488, NCT05197777, NCT05088135, NCT05243784, NCT04863040, NCT03308981
E3	Empatica	"E3"+AND+"Empatica"	Wearable	Sensor Box	Accelerometer,PPG,Thermometer,Electrodermal Activity Sensor	https://affect.media.mit.edu/pdfs/14.garbarino-lai-bender-mobihealth.pdf	0	https://clinicaltrials.gov/ct2/results?term="E3"+AND+"Empatica"
E4	Empatica		Wearable	Sensor Box	Accelerometer,EDA,PPG,Event Marker,Thermopile	https://www.empatica.com/research/e4	46	https://clinicaltrials.gov/ct2/results?term="E4" AND "Empatica"	NCT03882671, NCT03745118, NCT04983186, NCT04623138, NCT03694626, NCT04011189, NCT04363489, NCT05512858, NCT04949204, NCT03369769, NCT03660501, NCT03753139, NCT03877328, NCT04917653, NCT03462797, NCT04912713, NCT03787147, NCT04966468, NCT03732989, NCT04550507, NCT03249116, NCT05179330, NCT03813823, NCT03722316, NCT04969744, NCT04016961, NCT04911439, NCT04973956, NCT04865172, NCT03901183, NCT046005…
Embrace	Empatica	"Empatica"+AND+"Embrace"+NOT+"Embrace2"	Wearable	Sensor Box	Accelerometer,Gyroscope,EDA,Thermometer	https://support.empatica.com/hc/en-us/articles/115000290003-Embrace-Technical-Specifications	4	https://clinicaltrials.gov/ct2/results?term="Empatica"+AND+"Embrace"+NOT+"Embrace2"	NCT03207685, NCT03206502, NCT03299842, NCT03245814
Embrace2	Empatica	"Embrace2"+AND+"Device"	Wearable	Sensor Box	Accelerometer,Gyroscope,Electrodermal Activity Sensor	https://www.empatica.com/embrace2	1	https://clinicaltrials.gov/ct2/results?term="Embrace2"+AND+"Device"	NCT04505852
EmbracePlus	Empatica		Wearable	Sensor Box	Accelerometer,Gyroscope,PPG,Thermometer,Electrodermal Activity Sensor	https://www.empatica.com/embraceplus	2	https://clinicaltrials.gov/ct2/results?term="EmbracePlus" AND "Empatica"	NCT04807608, NCT05301673
Epihunter	Epihunter, Inc.	Epihunter	Wearable	Sensor Box	EEG Monitor	https://www.epihunter.com/product	1	https://clinicaltrials.gov/ct2/results?term=Epihunter	NCT04615442
Epilog	Epitel		Wearable	Sensor Patch	EEG Monitor	https://www.epitel.com/about	3	https://clinicaltrials.gov/ct2/results?term="Epilog" AND "Epitel"	NCT03882671, NCT03745118, NCT03583957
ID-Cap	etectRX		Other	Ingestible		https://www.accessdata.fda.gov/cdrh_docs/pdf18/K183052.pdf	4	https://clinicaltrials.gov/ct2/results?term="ID-Cap" AND "etectRX"	NCT03475485, NCT03653897, NCT04065347, NCT03842436
FiberSense	EyeSense GmbH		Wearable	Sensor Patch	Optical_Glucose_Sensor	https://en.eyesense.com/fibersense-technology-continuous-glucose-monitoring	2	https://clinicaltrials.gov/ct2/results?term="FiberSense" AND "EyeSense GmbH"	NCT04152408, NCT05133973
Readiband	Fatigue Science		Wearable	Watch,Sensor Box		https://fatiguescience.com/how-it-works	2	https://clinicaltrials.gov/ct2/results?term="Readiband" AND "Fatigue Science"	NCT04434716, NCT05261321
Insole	FeetMe		Wearable	Clothing		https://feetmehealth.com	6	https://clinicaltrials.gov/ct2/results?term="Insole" AND "FeetMe"	NCT05155761, NCT04268017, NCT04266743, NCT04653688, NCT04543058, NCT05378256
Transdermal Analysis Patch	FibroTx	"Transdermal Analysis Patch"+OR+"FibroTx"	Wearable	Sensor Patch		https://www.fibrotx.com/tap-2	6	https://clinicaltrials.gov/ct2/results?term="Transdermal Analysis Patch"+OR+"FibroTx"	NCT04295824, NCT04394936, NCT05303480, NCT03883269, NCT03091426, NCT03433820
Ace 3	FitBit	"Fitbit+Ace+3"	Wearable	Watch	Accelerometer	https://www.fitbit.com/global/us/products/trackers/ace3	0	https://clinicaltrials.gov/ct2/results?term="Fitbit+Ace+3"
Alta	FitBit	"FitBit+Alta"+NOT+"Alta+HR"	Wearable	Watch	Accelerometer	https://help.fitbit.com/manuals/manual_alta_en_US.pdf	7	https://clinicaltrials.gov/ct2/results?term="FitBit+Alta"+NOT+"Alta+HR"	NCT03072966, NCT03004378, NCT02911649, NCT03805516, NCT02909725, NCT03010163, NCT04004403
Alta HR	FitBit	"FitBit+Alta+HR"	Wearable	Watch	Accelerometer,Vibration Motor,Heart Rate Monitor	https://www.fitbit.com/gb/shop/altahr	11	https://clinicaltrials.gov/ct2/results?term="FitBit+Alta+HR"	NCT03776526, NCT03434535, NCT03509129, NCT03270124, NCT04326660, NCT05146752, NCT04820153, NCT03711656, NCT05375162, NCT04556942, NCT05211180
Aria	FitBit	"FitBit+Aria"+NOT+"Aria+Air"+NOT+"Aria+2"	Non-wearable	Scale	Load Sensor	https://www.fitbit.com/global/us/products/scales/aria-air	10	https://clinicaltrials.gov/ct2/results?term="FitBit+Aria"+NOT+"Aria+Air"+NOT+"Aria+2"	NCT02387671, NCT03434535, NCT04675853, NCT05481697, NCT03945266, NCT02615171, NCT05249465, NCT04621045, NCT04280783, NCT03459573
Aria 2	FitBit	"FitBit+Aria+2"	Non-wearable	Scale	Load Sensor,Bioimdepence_Analyzer	https://help.fitbit.com/manuals/manual_aria_2_en_US.pdf	1	https://clinicaltrials.gov/ct2/results?term="FitBit+Aria+2"	NCT04065243
Aria Air	FitBit	"FitBit+Aria+Air"	Non-wearable	Scale	Load Sensor	https://help.fitbit.com/manuals/manual_aria_air_en_US.pdf	2	https://clinicaltrials.gov/ct2/results?term="FitBit+Aria+Air"	NCT05231824, NCT05454943
Charge	FitBit	"FitBit+Charge"+NOT+"Charge+HR"+NOT+"Charge+2"+NOT+"Charge+3"+NOT+"Charge+4"+NOT+"Charge+Heart"	Wearable	Watch	Accelerometer,Altimeter	https://help.fitbit.com/manuals/manual_charge_en_US.pdf	11	https://clinicaltrials.gov/ct2/results?term="FitBit+Charge"+NOT+"Charge+HR"+NOT+"Charge+2"+NOT+"Charge+3"+NOT+"Charge+4"+NOT+"Charge+Heart"	NCT02691104, NCT02744235, NCT04412954, NCT04820153, NCT02948803, NCT02909725, NCT05250323, NCT03088657, NCT03792399, NCT04086615, NCT05460598
Charge 2	FitBit	"FitBit+Charge+2"	Wearable	Watch	Accelerometer,Altimeter,Heart Rate Monitor	https://help.fitbit.com/manuals/manual_charge_2_en_US.pdf	39	https://clinicaltrials.gov/ct2/results?term="FitBit+Charge+2"	NCT03646435, NCT03685695, NCT03951740, NCT02779543, NCT03806257, NCT03169179, NCT02958098, NCT03290768, NCT03252964, NCT04047524, NCT04201392, NCT03949296, NCT04065178, NCT03022032, NCT03529903, NCT03326141, NCT03864835, NCT02360293, NCT03642275, NCT04906499, NCT03137602, NCT03544320, NCT04697680, NCT03367936, NCT03489720, NCT03567343, NCT04337619, NCT03939286, NCT03652220, NCT03459573, NCT029852…
Charge 3	FitBit	"FitBit+Charge+3"	Wearable	Watch	Accelerometer,Altimeter,Vibration Motor,Heart Rate Monitor	https://staticcs.fitbit.com/content/assets/help/manuals/manual_charge_3_en_US.pdf	24	https://clinicaltrials.gov/ct2/results?term="FitBit+Charge+3"	NCT03489252, NCT04529824, NCT04480541, NCT04181697, NCT03953794, NCT04827446, NCT04094844, NCT03911141, NCT04604860, NCT04083248, NCT04209348, NCT03811847, NCT04246424, NCT05151575, NCT04557748, NCT04203888, NCT04707846, NCT04347096, NCT04638946, NCT04947761, NCT03906955, NCT04452253, NCT04304963, NCT04551365
Charge 4	FitBit	"FitBit+Charge+4"	Wearable	Watch	Accelerometer,Altimeter,Vibration Motor,Heart Rate Monitor,Blood Oxygen Sensor	https://www.fitbit.com/global/us/products/trackers/charge4	8	https://clinicaltrials.gov/ct2/results?term="FitBit+Charge+4"	NCT04627480, NCT04409353, NCT04995263, NCT04845555, NCT04879758, NCT05378854, NCT04899622, NCT05234125
Charge HR	FitBit	"FitBit+Charge+HR"	Wearable	Watch	Altimeter,Vibration Motor,Heart Rate Monitor	https://help.fitbit.com/manuals/manual_charge_hr_en_US.pdf	23	https://clinicaltrials.gov/ct2/results?term="FitBit+Charge+HR"	NCT02788929, NCT03640416, NCT02659358, NCT02507791, NCT03069716, NCT03659656, NCT02932215, NCT02697214, NCT04575402, NCT03757182, NCT03072966, NCT03045575, NCT03916588, NCT02786628, NCT03124550, NCT03265665, NCT02720822, NCT03157713, NCT05260567, NCT03022032, NCT02400398, NCT02837159, NCT03507803
Classic	FitBit	"FitBit+Classic"	Wearable	Clothing Clip	Accelerometer	https://www.engadget.com/2009-10-15-fitbit-review.html	0	https://clinicaltrials.gov/ct2/results?term="FitBit+Classic"
Flex	FitBit	"FitBit+Flex"+NOT+"Flex+2"	Wearable	Sensor Box	Accelerometer	https://help.fitbit.com/manuals/manual_flex_en_US.pdf	37	https://clinicaltrials.gov/ct2/results?term="FitBit+Flex"+NOT+"Flex+2"	NCT02320513, NCT02527876, NCT03236896, NCT02313506, NCT02315664, NCT02387671, NCT02945332, NCT03081013, NCT02585323, NCT03109912, NCT02743312, NCT02674945, NCT02227303, NCT02626637, NCT02778009, NCT02554474, NCT02950090, NCT02966054, NCT02536534, NCT04047524, NCT02516345, NCT03120039, NCT03233581, NCT02031185, NCT02469727, NCT03737825, NCT02337075, NCT03200509, NCT03071562, NCT02611219, NCT034042…
Flex 2	FitBit	"FitBit+Flex+2"	Wearable	Sensor Box	Accelerometer,Vibration Motor	https://www.fitbit.com/pt/shop/flex2	13	https://clinicaltrials.gov/ct2/results?term="FitBit+Flex+2"	NCT03354091, NCT03167372, NCT03352245, NCT03869970, NCT03385083, NCT03826394, NCT03524716, NCT03027791, NCT03902210, NCT04974554, NCT03908099, NCT03416010, NCT03336320
Force	FitBit	"FitBit+Force"	Wearable	Watch	Accelerometer,Altimeter	https://staticcs.fitbit.com/content/assets/help/manuals/manual_force_en_US.pdf	0	https://clinicaltrials.gov/ct2/results?term="FitBit+Force"
Inspire	FitBit	"FitBit+Inspire"+NOT+"Inspire+3"+NOT+"Inspire+HR"	Wearable	Watch	Accelerometer	https://staticcs.fitbit.com/content/assets/help/manuals/manual_inspire_en_US.pdf	31	https://clinicaltrials.gov/ct2/results?term="FitBit+Inspire"+NOT+"Inspire+3"+NOT+"Inspire+HR"	NCT02778165, NCT05261906, NCT05214937, NCT05069155, NCT05523557, NCT04493437, NCT04806269, NCT04882267, NCT04630496, NCT04942535, NCT05088018, NCT04490525, NCT05409664, NCT04483362, NCT04916496, NCT04953806, NCT04230967, NCT04132219, NCT05258292, NCT05253092, NCT04516252, NCT05351359, NCT05354297, NCT03415880, NCT04447313, NCT05454943, NCT05379296, NCT04509115, NCT04771975, NCT04953637, NCT054328…
Inspire 3	FitBit	"FitBit+Inspire+3"	Wearable	Watch	Accelerometer,GPS,Heart Rate Monitor,Pulse Oximeter,Respiratory Monitor,Galvanic Skin Response Electrode	https://www.fitbit.com/global/us/products/trackers/inspire3?sku=424BKBK	0	https://clinicaltrials.gov/ct2/results?term="FitBit+Inspire+3"
Inspire HR	FitBit	"FitBit+Inspire+HR"	Wearable	Watch	Accelerometer,Vibration Motor,Heart Rate Monitor	https://www.fitbit.com/global/se/products/trackers/inspire	10	https://clinicaltrials.gov/ct2/results?term="FitBit+Inspire+HR"	NCT04378985, NCT05087121, NCT04266080, NCT05092763, NCT04992338, NCT04783168, NCT05374928, NCT04498819, NCT04389138, NCT04237025
Ionic	FitBit	"FitBit+Ionic"	Wearable	Watch	Accelerometer,Optical Heart Rate Monitor,Altimeter,Ambient Light Sensor,Vibration Motor,GPS	https://staticcs.fitbit.com/content/assets/help/manuals/manual_ionic_en_US.pdf	1	https://clinicaltrials.gov/ct2/results?term="FitBit+Ionic"	NCT03459573
One	FitBit	"FitBit+One"	Wearable	Clothing Clip	Accelerometer	https://help.fitbit.com/manuals/manual_one_en_US.pdf	8	https://clinicaltrials.gov/ct2/results?term="FitBit+One"	NCT02188875, NCT03368287, NCT03119220, NCT02433249, NCT05344040, NCT03010163, NCT02824861, NCT03221114
Sense	FitBit	"FitBit+Sense"	Wearable	Watch	ECG Monitor,Gyroscope,EDA,Thermopile,Altimeter,Ambient Light Sensor,GPS,Heart Rate Monitor,Blood Oxygen Sensor,Microphone,Speaker	https://www.fitbit.com/global/us/products/smartwatches/sense	4	https://clinicaltrials.gov/ct2/results?term="FitBit+Sense"	NCT04809922, NCT05370469, NCT05418881, NCT05387473
Surge	FitBit	"FitBit+Surge"	Wearable	Watch	Accelerometer,Altimeter,Ambient Light Sensor,Vibration Motor,Heart Rate Monitor	https://www.fitbit.com/pl/shop/surge	2	https://clinicaltrials.gov/ct2/results?term="FitBit+Surge"	NCT02564458, NCT03925792
Ultra	FitBit	"FitBit+Ultra"	Wearable	Clothing Clip	Accelerometer	https://staticcs.fitbit.com/content/assets/help/manuals/manual_ultra_en_US.pdf	2	https://clinicaltrials.gov/ct2/results?term="FitBit+Ultra"	NCT01693250, NCT02223962
Versa	FitBit	"FitBit+Versa"+NOT+"Versa+2"	Wearable	Watch	Accelerometer,Altimeter,Ambient Light Sensor,Vibration Motor,Heart Rate Monitor,Thermometer,Blood Oxygen Sensor,Microphone	https://www.fitbit.com/global/us/products/smartwatches/versa	11	https://clinicaltrials.gov/ct2/results?term="FitBit+Versa"+NOT+"Versa+2"	NCT03671304, NCT03787615, NCT05044104, NCT04759716, NCT04675853, NCT05273437, NCT04929106, NCT04043650, NCT03937674, NCT03845283, NCT05385016
Versa 2	FitBit	"FitBit+Versa+2"	Wearable	Watch	Accelerometer,Optical Heart Rate Monitor,Altimeter,Ambient Light Sensor,Vibration Motor,Microphone	https://staticcs.fitbit.com/content/assets/help/manuals/manual_versa_2_en_US.pdf	2	https://clinicaltrials.gov/ct2/results?term="FitBit+Versa+2"	NCT05009459, NCT05456386
Zip	FitBit	"Fitbit+Zip"	Wearable	Clothing Clip	Accelerometer	https://www.fitbit.com/hu/shop/zip	30	https://clinicaltrials.gov/ct2/results?term="Fitbit+Zip"	NCT03175783, NCT02356471, NCT03109535, NCT03109509, NCT02731768, NCT02826122, NCT03337204, NCT02880176, NCT03124563, NCT01855776, NCT02774655, NCT03022032, NCT02516345, NCT02331524, NCT03958370, NCT02736903, NCT03299205, NCT03388918, NCT02324361, NCT03544320, NCT03839082, NCT02455986, NCT03403400, NCT02815813, NCT05241223, NCT03906942, NCT01752192, NCT02224417, NCT03940599, NCT03050528
Orb	Fitbug		Wearable	Sensor Box	Pedometer	https://fccid.io/PPB-FB929/User-Manual/user-manual-2030371.pdf	1	https://clinicaltrials.gov/ct2/results?term="Orb" AND "Fitbug"	NCT01917812
Prizma	G Medical Innovations		Non-wearable	Handheld	ECG Monitor,Heart Rate Monitor,Thermometer,Blood Oxygen Sensor	https://gmedinnovations.com	2	https://clinicaltrials.gov/ct2/results?term="Prizma" AND "G Medical Innovations"	NCT03340441, NCT03080688
Physilog	Gait Up		Wearable	Sensor Box	Accelerometer,Gyroscope,Altimeter,Ambient Temperature Sensor	https://research.gaitup.com/physilog	8	https://clinicaltrials.gov/ct2/results?term="Physilog" AND "Gait Up"	NCT02185404, NCT04315285, NCT04895787, NCT04328779, NCT03654495, NCT05046236, NCT04605809, NCT03761212
Approach S20	Garmin		Wearable	Watch	Accelerometer,GPS	https://www.garmin.com/en-US/p/516207#specs	0	https://clinicaltrials.gov/ct2/results?term="Approach S20"
Approach S60	Garmin		Wearable	Watch	Accelerometer,Gyroscope,GPS	https://www.garmin.com/en-US/p/554662#specs	0	https://clinicaltrials.gov/ct2/results?term="Approach S60"
Approach X40	Garmin		Wearable	Watch	Accelerometer,GPS,Heart Rate Monitor	https://www.garmin.com/en-US/p/519298#specs	0	https://clinicaltrials.gov/ct2/results?term="Approach X40"
D2 Bravo	Garmin		Wearable	Watch	Accelerometer,Altimeter,GPS,Barometer,Thermometer	https://www.garmin.com/en-US/p/527935	0	https://clinicaltrials.gov/ct2/results?term="D2 Bravo"
Edge 20	Garmin		Non-wearable	Handheld	GPS	https://www.garmin.com/en-US/p/508487#specs	0	https://clinicaltrials.gov/ct2/results?term="Edge 20"
Edge 25	Garmin		Non-wearable	Handheld	GPS	https://www.garmin.com/en-US/p/508489#specs	0	https://clinicaltrials.gov/ct2/results?term="Edge 25"
Edge 200	Garmin		Non-wearable	Handheld	GPS	https://www.garmin.com/en-US/p/90675#specs	0	https://clinicaltrials.gov/ct2/results?term="Edge 200"
Edge 205	Garmin		Non-wearable	Handheld	GPS	https://www.garmin.com/en-US/p/6400#specs	0	https://clinicaltrials.gov/ct2/results?term="Edge 205"
Edge 305	Garmin		Non-wearable	Handheld	Altimeter,GPS,Barometer	https://www.garmin.com/en-US/p/331#specs	0	https://clinicaltrials.gov/ct2/results?term="Edge 305"
Edge 520	Garmin		Non-wearable	Handheld	Altimeter,GPS,Barometer	https://www.garmin.com/en-US/p/166370#specs	0	https://clinicaltrials.gov/ct2/results?term="Edge 520"
Edge 605	Garmin		Non-wearable	Handheld	GPS	https://www.garmin.com/en-US/p/10884#specs	0	https://clinicaltrials.gov/ct2/results?term="Edge 605"
Edge 705	Garmin		Non-wearable	Handheld	Altimeter,GPS,Barometer	https://www.garmin.com/en-US/p/10885#specs	0	https://clinicaltrials.gov/ct2/results?term="Edge 705"
Edge 810	Garmin		Non-wearable	Handheld	Altimeter,GPS,Barometer	https://www.garmin.com/en-US/p/112912#specs	0	https://clinicaltrials.gov/ct2/results?term="Edge 810"
Edge 820	Garmin		Non-wearable	Handheld	GPS	https://www.garmin.com/en-US/p/543199	0	https://clinicaltrials.gov/ct2/results?term="Edge 820"
Edge 1000	Garmin		Non-wearable	Handheld	GPS	https://www.garmin.com/en-US/p/134491	0	https://clinicaltrials.gov/ct2/results?term="Edge 1000"
Edge 1030	Garmin		Non-wearable	Handheld	Accelerometer,Altimeter,Ambient Light Sensor,GPS,Barometer	https://www.garmin.com/en-US/p/567991#specs	0	https://clinicaltrials.gov/ct2/results?term="Edge 1030"
Edge Touring	Garmin		Non-wearable	Handheld	GPS	https://www.garmin.com/en-US/p/134596	0	https://clinicaltrials.gov/ct2/results?term="Edge Touring"
Epix	Garmin	"Epix"+AND+"Garmin"	Wearable	Watch	Accelerometer,Gyroscope,Altimeter,Ambient Light Sensor,GPS,Barometer,Heart Rate Monitor,Pulse Oximeter,Thermometer	https://www.garmin.com/en-US/p/760778#specs	0	https://clinicaltrials.gov/ct2/results?term="Epix"+AND+"Garmin"
Fenix	Garmin	"Garmin"+AND+"Fenix"+NOT+"Fenix+6"	Wearable	Watch	Altimeter,GPS,Barometer,Ambient Temperature Sensor	https://static.garmincdn.com/pumac/fenix_OM_EN.pdf	0	https://clinicaltrials.gov/ct2/results?term="Garmin"+AND+"Fenix"+NOT+"Fenix+6"
Fenix 2	Garmin		Wearable	Watch	Accelerometer,Altimeter,GPS,Barometer	https://www.garmin.com/en-US/p/159116#specs	0	https://clinicaltrials.gov/ct2/results?term="Fenix 2"
Fenix 3	Garmin		Wearable	Watch	Accelerometer,Altimeter,GPS,Barometer,Thermometer	https://www.garmin.com/en-US/p/160512#specs	0	https://clinicaltrials.gov/ct2/results?term="Fenix 3"
Fenix 3 HR	Garmin		Wearable	Watch	Accelerometer,Altimeter,GPS,Barometer,Heart Rate Monitor,Thermometer	https://www.garmin.com/en-US/p/545480#specs	0	https://clinicaltrials.gov/ct2/results?term="Fenix 3 HR"
Fenix 5	Garmin		Wearable	Watch	Accelerometer,Gyroscope,Altimeter,GPS,Barometer,Heart Rate Monitor,Thermometer	https://www.garmin.com/en-US/p/552237#specs	0	https://clinicaltrials.gov/ct2/results?term="Fenix 5"
Fenix 5 Plus	Garmin		Wearable	Watch	Accelerometer,Gyroscope,Altimeter,GPS,Barometer,Heart Rate Monitor,Thermometer	https://www.garmin.com/en-US/p/603267#specs	0	https://clinicaltrials.gov/ct2/results?term="Fenix 5 Plus"
Fenix 5X Plus	Garmin		Wearable	Watch	Accelerometer,Gyroscope,Altimeter,GPS,Barometer,Heart Rate Monitor,Pulse Oximeter,Thermometer	https://www.garmin.com/en-US/p/603229	0	https://clinicaltrials.gov/ct2/results?term="Fenix 5X Plus"
Fenix 6	Garmin		Wearable	Watch	Altimeter,Ambient Light Sensor,GPS,Barometer,Heart Rate Monitor,Pulse Oximeter	https://www8.garmin.com/manuals/webhelp/fenix6-6ssport/EN-US/fenix_6_6S_Sport_OM_EN-US.pdf	1	https://clinicaltrials.gov/ct2/results?term="Fenix 6" AND "Garmin"	NCT05418881
Foot Pod	Garmin		Wearable	Sensor Box	Accelerometer	https://www.garmin.com/en-US/p/641121	0	https://clinicaltrials.gov/ct2/results?term="Foot Pod"
Forerunner 10	Garmin		Wearable	Watch	GPS	https://www.garmin.com/en-US/p/107143#specs	0	https://clinicaltrials.gov/ct2/results?term="Forerunner 10"
Forerunner 25	Garmin		Wearable	Watch	GPS	https://www.garmin.com/en-US/p/164366#specs	0	https://clinicaltrials.gov/ct2/results?term="Forerunner 25"
Forerunner 35	Garmin		Wearable	Watch	Accelerometer,GPS,Heart Rate Monitor	https://www.garmin.com/en-US/p/552962	2	https://clinicaltrials.gov/ct2/results?term="Forerunner 35" AND "Garmin"	NCT04747223, NCT05216536
Forerunner 45	Garmin		Wearable	Watch	Accelerometer,GPS,Heart Rate Monitor	https://www.garmin.com/en-US/p/641121	0	https://clinicaltrials.gov/ct2/results?term="Forerunner 45"
Forerunner 101	Garmin		Wearable	Watch	GPS	https://www.garmin.com/en-US/p/231#specs	0	https://clinicaltrials.gov/ct2/results?term="Forerunner 101"
Forerunner 110	Garmin		Wearable	Watch	GPS	https://www.garmin.com/en-US/p/63511#specs	0	https://clinicaltrials.gov/ct2/results?term="Forerunner 110"
Forerunner 201	Garmin		Wearable	Watch	GPS	https://www.garmin.com/en-US/p/230#specs	0	https://clinicaltrials.gov/ct2/results?term="Forerunner 201"
Forerunner 205	Garmin		Wearable	Watch	GPS	https://www.garmin.com/en-US/p/348#specs	0	https://clinicaltrials.gov/ct2/results?term="Forerunner 205"
Forerunner 210	Garmin		Wearable	Watch	GPS	https://www.garmin.com/en-US/p/83280#specs	0	https://clinicaltrials.gov/ct2/results?term="Forerunner 210"
Forerunner 220	Garmin		Wearable	Watch	Accelerometer,GPS	https://www.garmin.com/en-US/p/129397#specs	0	https://clinicaltrials.gov/ct2/results?term="Forerunner 220"
Forerunner 225	Garmin		Wearable	Watch	Accelerometer,GPS	https://www.garmin.com/en-US/p/512478#specs	0	https://clinicaltrials.gov/ct2/results?term="Forerunner 225"
Forerunner 230	Garmin		Wearable	Watch	Accelerometer,GPS	https://www.garmin.com/en-US/p/523893#specs	0	https://clinicaltrials.gov/ct2/results?term="Forerunner 230"
Forerunner 235	Garmin		Wearable	Watch	Accelerometer,GPS,Heart Rate Monitor,Thermometer	https://www.garmin.com/en-US/p/529988	3	https://clinicaltrials.gov/ct2/results?term="Forerunner 235" AND "Garmin"	NCT03182439, NCT02818244, NCT05472701
Forerunner 301	Garmin		Wearable	Watch	GPS	https://www.garmin.com/en-US/p/270#specs	0	https://clinicaltrials.gov/ct2/results?term="Forerunner 301"
Forerunner 305	Garmin		Wearable	Watch	GPS	https://www.garmin.com/en-US/p/349#specs	0	https://clinicaltrials.gov/ct2/results?term="Forerunner 305"
Forerunner 310XT	Garmin		Wearable	Watch	GPS	https://www.garmin.com/en-US/p/27335#specs	0	https://clinicaltrials.gov/ct2/results?term="Forerunner 310XT"
Forerunner 405	Garmin		Wearable	Watch	GPS	http://static.garmin.com/pumac/FR405_OM_EN.pdf	0	https://clinicaltrials.gov/ct2/results?term="Forerunner 405"
Forerunner 410	Garmin		Wearable	Watch	GPS	https://www.garmin.com/en-US/p/83274#specs	0	https://clinicaltrials.gov/ct2/results?term="Forerunner 410"
Forerunner 610	Garmin		Wearable	Watch	GPS	https://www.garmin.com/en-US/p/84374	0	https://clinicaltrials.gov/ct2/results?term="Forerunner 610"
Forerunner 620	Garmin		Wearable	Watch	Accelerometer,GPS,Heart Rate Monitor	https://www8.garmin.com/manuals/webhelp/fenix6-6ssport/EN-US/fenix_6_6S_Sport_OM_EN-US.pdf	1	https://clinicaltrials.gov/ct2/results?term="Forerunner 620" AND "Garmin"	NCT02966158
Forerunner 630	Garmin		Wearable	Watch	Accelerometer,GPS	https://www.garmin.com/en-US/p/516105#specs	0	https://clinicaltrials.gov/ct2/results?term="Forerunner 630"
Forerunner 910XT	Garmin		Wearable	Watch	Altimeter,GPS,Barometer	https://www.garmin.com/en-US/p/90671#specs	0	https://clinicaltrials.gov/ct2/results?term="Forerunner 910XT"
Forerunner 920XT	Garmin		Wearable	Watch	Accelerometer,Altimeter,GPS,Barometer	https://www.garmin.com/en-US/p/137024	0	https://clinicaltrials.gov/ct2/results?term="Forerunner 920XT"
Forerunner 935	Garmin		Wearable	Watch	Accelerometer,Gyroscope,Altimeter,GPS,Barometer,Heart Rate Monitor,Thermometer	https://www.garmin.com/en-US/p/564291#specs	0	https://clinicaltrials.gov/ct2/results?term="Forerunner 935"
FR60	Garmin	"FR60"+AND+"Garmin"	Wearable	Watch		https://www.garmin.com/en-US/p/27483	0	https://clinicaltrials.gov/ct2/results?term="FR60"+AND+"Garmin"
FR70	Garmin		Wearable	Watch	GPS	https://www.garmin.com/en-US/p/104012	0	https://clinicaltrials.gov/ct2/results?term="FR70"
HRM-Dual	Garmin		Wearable	Sensor Box	Heart Rate Monitor	https://www.garmin.com/en-US/p/649059#specs	0	https://clinicaltrials.gov/ct2/results?term="HRM-Dual"
Index Smart Scale	Garmin		Non-wearable	Scale	Load Sensor	https://www.garmin.com/en-US/p/530464#overview	0	https://clinicaltrials.gov/ct2/results?term="Index Smart Scale"
Instinct	Garmin	"Instinct"+AND+"Garmin"	Wearable	Watch	Accelerometer,Altimeter,GPS,Barometer,Heart Rate Monitor,Thermometer	https://www.garmin.com/en-US/p/621802#specs	0	https://clinicaltrials.gov/ct2/results?term="Instinct"+AND+"Garmin"
Quatix 3	Garmin		Wearable	Watch	Accelerometer,Altimeter,GPS,Barometer,Thermometer	https://www.garmin.com/en-US/p/545411#specs	0	https://clinicaltrials.gov/ct2/results?term="Quatix 3"
Quatix 5	Garmin		Wearable	Watch	Accelerometer,Gyroscope,Altimeter,GPS,Heart Rate Monitor,Thermometer	https://www.garmin.com/en-US/p/580642#specs	0	https://clinicaltrials.gov/ct2/results?term="Quatix 5"
Tactix	Garmin		Wearable	Watch	Accelerometer,Altimeter,GPS,Barometer	https://www.garmin.com/en-US/p/139389#specs	0	https://clinicaltrials.gov/ct2/results?term="Tactix"
Tactix Bravo	Garmin		Wearable	Watch	Accelerometer,Altimeter,GPS,Barometer,Thermometer	https://www.garmin.com/en-US/p/543589#specs	0	https://clinicaltrials.gov/ct2/results?term="Tactix Bravo"
Venu	Garmin		Wearable	Watch	Accelerometer,Gyroscope,Altimeter,Ambient Light Sensor,GPS,Barometer,Heart Rate Monitor,Pulse Oximeter,Thermometer	https://www.garmin.com/en-US/p/643260#specs	1	https://clinicaltrials.gov/ct2/results?term="Venu" AND "Garmin"	NCT05490524
Vivoactive	Garmin	"Garmin"+AND+"Vivoactive"+NOT+"Vivoactive+3"+NOT+"Vivoactive+4"+NOT+"Vivoactive+HR"	Wearable	Watch	Accelerometer,GPS	https://www.garmin.com/en-US/p/150767#specs	0	https://clinicaltrials.gov/ct2/results?term="Garmin"+AND+"Vivoactive"+NOT+"Vivoactive+3"+NOT+"Vivoactive+4"+NOT+"Vivoactive+HR"
Vivoactive 3	Garmin		Wearable	Watch	Accelerometer,Gyroscope,Altimeter,GPS,Barometer,Heart Rate Monitor,Thermometer	https://www.garmin.com/en-US/p/602068#specs	0	https://clinicaltrials.gov/ct2/results?term="Vivoactive 3"
Vivoactive 4S	Garmin		Wearable	Watch	Gyroscope,Altimeter,GPS,Heart Rate Monitor,Pulse Oximeter,Thermometer	https://www.garmin.com/en-US/p/643399#specs	1	https://clinicaltrials.gov/ct2/results?term="Vivoactive 4S" AND "Garmin"	NCT04357834
Vivoactive HR	Garmin		Wearable	Watch	Accelerometer,Altimeter,Ambient Light Sensor,GPS,Heart Rate Monitor,Thermometer	https://www8.garmin.com/manuals/webhelp/vivoactivehr/EN-US/GUID-ACBDD591-E80A-4F81-A41F-F4F14E457AEA-homepage.html	2	https://clinicaltrials.gov/ct2/results?term="Vivoactive HR" AND "Garmin"	NCT03843320, NCT03336827
Vivofit	Garmin	"Garmin"+AND+"Vivofit"+NOT+"Vivofit+2"+NOT+"Vivofit+3"+NOT+"Vivofit+4"	Wearable	Watch	Accelerometer	https://www.garmin.com/en-US/p/143405#overview	14	https://clinicaltrials.gov/ct2/results?term="Garmin"+AND+"Vivofit"+NOT+"Vivofit+2"+NOT+"Vivofit+3"+NOT+"Vivofit+4"	NCT03006315, NCT04933786, NCT04878952, NCT03307187, NCT04219800, NCT03567460, NCT05407038, NCT02637765, NCT02997891, NCT04144127, NCT03227575, NCT02481401, NCT03874988, NCT03594734
Vivofit 2	Garmin		Wearable	Watch	Accelerometer	https://www.garmin.com/en-US/p/504038#specs	2	https://clinicaltrials.gov/ct2/results?term="Vivofit 2" AND "Garmin"	NCT02619357, NCT02727192
Vivofit 3	Garmin		Wearable	Watch	Accelerometer	https://www8.garmin.com/manuals/webhelp/vivofit3/EN-US/vivofit_3_OM_EN-US.pdf	7	https://clinicaltrials.gov/ct2/results?term="Vivofit 3" AND "Garmin"	NCT03933540, NCT03906162, NCT03416634, NCT04887077, NCT03696446, NCT05197855, NCT03411200
Vivofit 4	Garmin		Wearable	Watch	Accelerometer	https://www8.garmin.com/manuals/webhelp/vivofit4/EN-US/vivofit_4_OM_EN-US.pdf	8	https://clinicaltrials.gov/ct2/results?term="Vivofit 4" AND "Garmin"	NCT05455190, NCT04345484, NCT04698954, NCT03688867, NCT04942431, NCT04329494, NCT05380817, NCT05285358
Vivoki	Garmin		Wearable	Sensor Box	Accelerometer	https://www.garmin.com/en-US/p/150042	0	https://clinicaltrials.gov/ct2/results?term="Vivoki"
Vivosmart	Garmin	"Garmin"+AND+"Vivosmart"+NOT+"Vivosmart+2"+NOT+"Vivosmart+3"+NOT+"Vivosmart+4"+NOT+"Vivosmart+HR"	Wearable	Watch	Accelerometer	https://www.garmin.com/en-US/p/605739#specs	3	https://clinicaltrials.gov/ct2/results?term="Garmin"+AND+"Vivosmart"+NOT+"Vivosmart+2"+NOT+"Vivosmart+3"+NOT+"Vivosmart+4"+NOT+"Vivosmart+HR"	NCT02911649, NCT04889131, NCT04243226
Vivosmart 3	Garmin		Wearable	Watch	Accelerometer,Altimeter,Ambient Light Sensor,Heart Rate Monitor	https://www.garmin.com/en-US/p/567813#specs	3	https://clinicaltrials.gov/ct2/results?term="Vivosmart 3" AND "Garmin"	NCT03834181, NCT04234997, NCT03941652
Vivosmart 4	Garmin		Wearable	Watch	Accelerometer,Altimeter,Ambient Light Sensor,Heart Rate Monitor,Pulse Oximeter	https://www.garmin.com/en-US/p/605739#specs	13	https://clinicaltrials.gov/ct2/results?term="Vivosmart 4" AND "Garmin"	NCT04623138, NCT05273580, NCT04751305, NCT05354882, NCT04744740, NCT04756245, NCT04598087, NCT04438018, NCT03811132, NCT05289310, NCT05482048, NCT04831190, NCT05520008
Vivosmart HR	Garmin	"Garmin"+AND+"Vivosmart+HR"+NOT+"Vivosmart+HR%2B"	Wearable	Watch	Accelerometer,Altimeter,Heart Rate Monitor	https://www.garmin.com/en-US/p/531166#specs	2	https://clinicaltrials.gov/ct2/results?term="Garmin"+AND+"Vivosmart+HR"+NOT+"Vivosmart+HR%2B"	NCT03612063, NCT04411251
Vivosmart HR+	Garmin	"Garmin"+AND+"Vivosmart+HR%2B"	Wearable	Watch	Accelerometer,Altimeter,GPS,Heart Rate Monitor	https://www.garmin.com/en-US/p/548743#specs	0	https://clinicaltrials.gov/ct2/results?term="Garmin"+AND+"Vivosmart+HR%2B"
Vivosport	Garmin		Wearable	Watch	Accelerometer,Altimeter,GPS,Heart Rate Monitor	https://www.garmin.com/en-US/p/574602#specs	1	https://clinicaltrials.gov/ct2/results?term="Vivosport" AND "Garmin"	NCT03679130
Gx Sweat Patch	Gatorade		Wearable	Sensor Patch		https://www.gatorade.com/gear/tech/gx-sweat-patch/2-pack	1	https://clinicaltrials.gov/ct2/results?term="Gx Sweat Patch" AND "Gatorade"	NCT04679532
PKG Watch	Global Kinetics		Wearable	Watch	Accelerometer,Vibration Motor	https://pkgcare.com.au/wp-content/uploads/sites/3/2020/07/US-IFU-GKC-2000-US4130-V4.0-Patient-Guide.pdf	3	https://clinicaltrials.gov/ct2/results?term="PKG Watch" AND "Global Kinetics"	NCT04381065, NCT03984305, NCT05251701
GlucoTrack	GlucoTrack Inc	GlucoTrack	Non-wearable	Clip	Glucose Monitor	http://3.imimg.com/data3/EJ/GW/MY-11499851/glucotrack.pdf	2	https://clinicaltrials.gov/ct2/results?term=GlucoTrack	NCT00433758, NCT00889668
Google Glass	Google		Wearable	Glasses	Accelerometer,Gyroscope,Magnetometer	https://www.google.com/glass/tech-specs	5	https://clinicaltrials.gov/ct2/results?term="Google Glass" AND "Google"	NCT02221115, NCT03214926, NCT04049981, NCT03569176, NCT05184660
gpskin barrier	gpower	gpskin barrier	Non-wearable	Handheld	SCH Sensor,TEWL Sensor	https://mygpskin.com/Device	3	https://clinicaltrials.gov/ct2/results?term=gpskin barrier	NCT04226092, NCT04275999, NCT04341623
Kinesia 360	Great Lakes Neurotechnologies		Wearable	Sensor Box	Accelerometer,Gyroscope	https://www.glneurotech.com/products/kinesia-360	3	https://clinicaltrials.gov/ct2/results?term="Kinesia 360" AND "Great Lakes Neurotechnologies"	NCT02657655, NCT04121793, NCT05148884
Kinesia ONE	Great Lakes Neurotechnologies		Wearable	Sensor Box	Accelerometer,Gyroscope	https://www.glneurotech.com/products/kinesia-one	2	https://clinicaltrials.gov/ct2/results?term="Kinesia ONE" AND "Great Lakes Neurotechnologies"	NCT02358876, NCT05351580
ADAMM	Health Care Originals		Wearable	Sensor Box	Accelerometer,Heart Rate Monitor,Thermometer,Respiratory Monitor	https://www.healthcareoriginals.com/personal	1	https://clinicaltrials.gov/ct2/results?term="ADAMM" AND "Health Care Originals"	NCT03340714
Master Caution Garment	HealthWatch		Wearable	Clothing	ECG Monitor,Thermometer	https://healthwatchtech.com/wp-content/uploads/2017/12/HealthWatch-Clinicians-brochure-Master_Caution-Solutions-English.pdf	2	https://clinicaltrials.gov/ct2/results?term="Master Caution Garment" AND "HealthWatch"	NCT01913561, NCT03001206
emWave Pro	HeartMath		Wearable	Clothing Clip,Sensor Box	Heart Rate Monitor	https://cdn.heartmath.com/downloads/guides/emwavepro2hello_booklet.pdf	3	https://clinicaltrials.gov/ct2/results?term="emWave Pro" AND "HeartMath"	NCT02769403, NCT04275830, NCT05085392
Inner Balance	HeartMath		Wearable	Sensor Box	Photodetector	https://store.heartmath.com/innerbalance?utm_source=google&utm_medium=cpc&utm_campaign=branding&utm_content=heartmath-innerbalance&network=g&utm_term=heartmath%20inner%20balance&gclid=CjwKCAjwq5-WBhB7EiwAl-HEkv7Lez5eL0YqlULpDc_HYRSywxC63vF3ggOxs4y6rEOYLPHajjbvvBoCS6kQAvD_BwE	5	https://clinicaltrials.gov/ct2/results?term="Inner Balance" AND "HeartMath"	NCT04077658, NCT04275830, NCT04522791, NCT05085392, NCT05202418
CorTemp	HQ, Inc.	CorTemp HQ	Other	Ingestible	Receiver Box,Thermometer	https://www.hqinc.net/cortemp	2	https://clinicaltrials.gov/ct2/results?term=CorTemp HQ	NCT05441449, NCT01557062
GT 2 Pro	Huawei		Wearable	Watch	Accelerometer,Gyroscope,Optical Heart Rate Monitor,Barometer,Magnetometer	https://consumer.huawei.com/en/wearables/watch-gt2-pro	0	https://clinicaltrials.gov/ct2/results?term="GT 2 Pro"
Air Pulse Oximeter	iHealth		Non-wearable	Clip	Pulse Oximeter	https://ihealthlabs.com/products/ihealth-air-pulse-oximeter	0	https://clinicaltrials.gov/ct2/results?term="Air Pulse Oximeter"
iHealth Smart Wireless Gluco-Monitoring System	iHealth		Non-wearable	Handheld,Blood Test Kit	Glucose Monitor,Glucose Test Strips	https://ihealthlabs.com/products/ihealth-smart-gluco-monitoring-system	0	https://clinicaltrials.gov/ct2/results?term="iHealth Smart Wireless Gluco-Monitoring System"
Chill Band+	imec		Wearable	Watch	Accelerometer,Gyroscope,PPG,Thermometer,Galvanic Skin Response Electrode	https://www.imec-int.com/drupal/sites/default/files/2019-01/CHILL%20BAND_plus_digital.pdf	0	https://clinicaltrials.gov/ct2/results?term="Chill Band+"
eCAP	Information Mediary Corp		Packaging	Cap		https://www.informationmediary.com/nfc-smart-packaging-devices/ecap-smart-pill-bottle	2	https://clinicaltrials.gov/ct2/results?term="eCAP" AND "Information Mediary Corp"	NCT03853213, NCT03256890
Tad	Intent Solutions		Packaging	Dispenser		https://intentsolutions.com/how-it-works	1	https://clinicaltrials.gov/ct2/results?term="Tad" AND "Intent Solutions"	NCT03940534
Muse	InteraXon		Wearable	Sensor Box	Accelerometer,EEG Monitor,Gyroscope,PPG,Pulse Oximeter	https://choosemuse.com/muse-s-guided-bundle	8	https://clinicaltrials.gov/ct2/results?term="Muse" AND "InteraXon"	NCT04944459, NCT02786771, NCT04790929, NCT04863690, NCT02615535, NCT04184037, NCT04743973, NCT04871009
Muse 2	InteraXon		Wearable	Sensor Box	Accelerometer,EEG Monitor,Gyroscope,PPG,Pulse Oximeter	https://choosemuse.com/muse-2	1	https://clinicaltrials.gov/ct2/results?term="Muse 2" AND "InteraXon"	NCT04871009
Zio	iRhythm		Wearable	Sensor Box	ECG Monitor	https://www.irhythmtech.com/providers/zio-service/zio-monitors	9	https://clinicaltrials.gov/ct2/results?term="Zio" AND "iRhythm"	NCT02547168, NCT04056715, NCT01559246, NCT02952781, NCT03221777, NCT02506244, NCT01970969, NCT03168529, NCT02392754
Lifetemp	Isansys		Wearable	Sensor Patch	Thermometer	https://www.isansys.com/en/Wearable-Sensors	2	https://clinicaltrials.gov/ct2/results?term="Lifetemp" AND "Isansys"	NCT05099237, NCT04260230
Lifetouch	Isansys		Wearable	Sensor Patch	ECG Monitor	https://www.isansys.com/en/Wearable-Sensors	6	https://clinicaltrials.gov/ct2/results?term="Lifetouch" AND "Isansys"	NCT04248842, NCT05099237, NCT04260230, NCT05325814, NCT05171595, NCT03660501
WatchPat 200	Itamar Medical		Wearable	Sensor Box	Accelerometer,Pulse Oximeter	https://www.itamar-medical.com/wp-content/uploads/2019/07/WatchPAT-200-Operational-Manual-USA.pdf	9	https://clinicaltrials.gov/ct2/results?term="WatchPat 200" AND "Itamar Medical"	NCT02760680, NCT03670914, NCT04249011, NCT01997723, NCT01854190, NCT01929447, NCT02755831, NCT02378831, NCT03188718
Up	Jawbone	"Jawbone"+AND+"UP"+AND+"accelerometer"+NOT+"Up2"+NOT+"Up3"+NOT+"UP24"	Wearable	Sensor Box	Accelerometer	https://www.manualslib.com/manual/637295/Jawbone-Up.html#manual	2	https://clinicaltrials.gov/ct2/results?term="Jawbone"+AND+"UP"+AND+"accelerometer"+NOT+"Up2"+NOT+"Up3"+NOT+"UP24"	NCT03371953, NCT03127059
UP Move	Jawbone		Wearable	Clothing Clip		https://www.bhphotovideo.com/c/product/1096463-REG/jawbone_jl06_06b01_us_upmove_fitness_sleep_tracker_blue_burst.html/specs	0	https://clinicaltrials.gov/ct2/results?term="UP Move"
Up2	Jawbone	"Jawbone"+AND"+Up2"+NOT+"Up24"	Wearable	Sensor Box	Accelerometer	https://www.pdf-manuals.com/jawbone-up2-fitness-tracker-jl03-6565cei-us-360694-manual	3	https://clinicaltrials.gov/ct2/results?term="Jawbone"+AND"+Up2"+NOT+"Up24"	NCT02260297, NCT03632694, NCT02144233
UP3	Jawbone		Wearable	Sensor Box	Accelerometer,Heart Rate Monitor	https://www.trustedreviews.com/reviews/jawbone-up3	2	https://clinicaltrials.gov/ct2/results?term="UP3" AND "Jawbone"	NCT02867696, NCT03187275
UP24	Jawbone		Wearable	Sensor Box	Accelerometer	https://www.trustedreviews.com/reviews/jawbone-up24	4	https://clinicaltrials.gov/ct2/results?term="UP24" AND "Jawbone"	NCT02554435, NCT02457715, NCT03321149, NCT05179395
Pulsox-300i	Konica Minolta		Wearable	Sensor Box	Pulse Oximeter	https://orsupply.com/product/3341	1	https://clinicaltrials.gov/ct2/results?term="Pulsox-300i" AND "Konica Minolta"	NCT02305082
Watch R	LG Electronics		Wearable	Watch	Accelerometer,Gyroscope,PPG,Barometer,Magnetometer	https://www.lg.com/us/smart-watches/lg-W110-lg-watch-r	0	https://clinicaltrials.gov/ct2/results?term="Watch R"
OneTouch Select Plus	Lifescan		Non-wearable	Blood Test Kit	Glucose Monitor,Glucose Test Strips	https://www.onetouch.in/products/glucose-meters/onetouch-select-plus-simple	2	https://clinicaltrials.gov/ct2/results?term="OneTouch Select Plus" AND "Lifescan"	NCT03920085, NCT02916576
OneTouch Select Simple	Lifescan		Non-wearable	Handheld,Blood Test Kit	Glucose Monitor,Glucose Test Strips	https://www.onetouch.in/products/glucose-meters/onetouch-select-plus-simple	1	https://clinicaltrials.gov/ct2/results?term="OneTouch Select Simple" AND "Lifescan"	NCT02461394
OneTouch Ultra2	Lifescan		Non-wearable	Blood Test Kit	Glucose Test Strips	https://www.onetouch.com/products/glucose-meters/onetouch-ultra2	2	https://clinicaltrials.gov/ct2/results?term="OneTouch Ultra2" AND "Lifescan"	NCT03189225, NCT00401622
OneTouch Verio	Lifescan	"OneTouch+Verio"+AND+"Lifescan"+NOT+"Verio+Flex"+NOT+"Verio+IQ"	Non-wearable	Blood Test Kit	Glucose Monitor,Glucose Test Strips	https://www.onetouch.com/sites/onetouch_us/files/verio_owners_booklet_en.pdf	5	https://clinicaltrials.gov/ct2/results?term="OneTouch+Verio"+AND+"Lifescan"+NOT+"Verio+Flex"+NOT+"Verio+IQ"	NCT03920085, NCT03189225, NCT03033849, NCT05354297, NCT04459104
OneTouch Verio Flex	Lifescan		Non-wearable	Blood Test Kit	Glucose Monitor,Glucose Test Strips	https://www.onetouch.com/products/glucose-meters/onetouch-verio-flex	5	https://clinicaltrials.gov/ct2/results?term="OneTouch Verio Flex" AND "Lifescan"	NCT03085251, NCT02429024, NCT02929654, NCT03138174, NCT03556605
OneTouch Verio IQ	Lifescan		Non-wearable	Handheld,Blood Test Kit	Glucose Monitor,Glucose Test Strips	https://www.onetouch.com/products/glucose-meters/onetouch-verio-iq	1	https://clinicaltrials.gov/ct2/results?term="OneTouch Verio IQ" AND "Lifescan"	NCT02531386
Lumen	Lumen.me	"Lumen"+AND+"Lumen.me"	Non-wearable	Handheld	Spirometer,CO2 Meter	https://lumen.me	0	https://clinicaltrials.gov/ct2/results?term="Lumen"+AND+"Lumen.me"
Masimo Sleep	Masimo		Wearable	Sensor Box	Pulse Oximeter	https://www.masimopersonalhealth.com/products/masimo-sleep	0	https://clinicaltrials.gov/ct2/results?term="Masimo Sleep"
MightySat Rx Fingertip Pulse Oximeter	Masimo		Non-wearable	Clip	PPG,Pulse Oximeter	https://www.masimo.com/siteassets/us/documents/pdf/plm-11294e_brochure_mightysat_rx_us.pdf	0	https://clinicaltrials.gov/ct2/results?term="MightySat Rx Fingertip Pulse Oximeter"
Radius-7	Masimo		Non-wearable	Clip	Pulse Oximeter	https://www.masimo.com/siteassets/us/documents/pdf/plm-10596b_product_information_radius-7_us.pdf	2	https://clinicaltrials.gov/ct2/results?term="Radius-7" AND "Masimo"	NCT03187665, NCT04694599
Set	Masimo	"Masimo+SET"	Wearable	Sensor Box	Pulse Oximeter	https://www.masimo.com/siteassets/us/documents/pdf/plm-10660c-product-information-masimo-set-us.pdf	11	https://clinicaltrials.gov/ct2/results?term="Masimo+SET"	NCT04895384, NCT00854048, NCT04217226, NCT03880201, NCT03976986, NCT03059316, NCT04238234, NCT03408938, NCT04687618, NCT05301452, NCT03762252
MetaMotionR	Mbientlab		Wearable	Sensor Box	Accelerometer,Gyroscope,Ambient Light Sensor,Barometer,Thermometer,Magnetometer	https://mbientlab.com/metamotionr/#:~:text=A%20wearable%20device%20that%20offers,motion%20and%20environmental%20sensor%20data.	1	https://clinicaltrials.gov/ct2/results?term="MetaMotionR" AND "Mbientlab"	NCT04969848
BioStampRC	MC10		Wearable	Sensor Patch	Accelerometer,Gyroscope,Galvanic Skin Response Electrode	https://webcache.googleusercontent.com/search?q=cache:jKKYyi8ocTkJ:https://www.mc10inc.com/hubfs/ProductOverview.pdf+&cd=2&hl=en&ct=clnk&gl=ca	4	https://clinicaltrials.gov/ct2/results?term="BioStampRC" AND "MC10"	NCT04219670, NCT03247387, NCT03540082, NCT03714282
DynaPort MM+	mcroberts	DynaPort MM+	Wearable	Sensor Box	Accelerometer,Gyroscope	https://www.mcroberts.nl/products/movemonitor	1	https://clinicaltrials.gov/ct2/results?term=DynaPort MM+	NCT05482620
DynaPort MoveMonitor	mcroberts		Wearable	Sensor Box	Accelerometer,Gyroscope	https://www.mcroberts.nl/products/movemonitor	1	https://clinicaltrials.gov/ct2/results?term="DynaPort MoveMonitor" AND "mcroberts"	NCT04940312
MoveMonitor	mcroberts	"MoveMonitor"+AND+"mcroberts"+NOT+"dynaport"	Wearable	Sensor Box	Accelerometer	https://www.mcroberts.nl/products/movemonitor	2	https://clinicaltrials.gov/ct2/results?term="MoveMonitor"+AND+"mcroberts"+NOT+"dynaport"	NCT04034212, NCT04006015
Spirobank II Basic	Medical International Research	Spirobank II Basic	Non-wearable	Handheld	Spirometer	https://spirometry.com/en/products/spirobank-ii-basic	1	https://clinicaltrials.gov/ct2/results?term=Spirobank II Basic	NCT03861897
Spirobank Smart	Medical International Research		Non-wearable	Handheld	Spirometer	https://spirometry.com/en/products/spirobank-smart	1	https://clinicaltrials.gov/ct2/results?term="Spirobank Smart" AND "Medical International Research"	NCT04429009
Spirodoc	Medical International Research		Non-wearable	Handheld	Spirometer,Oximeter	https://spirometry.com/en/products/spirodoc	4	https://clinicaltrials.gov/ct2/results?term="Spirodoc" AND "Medical International Research"	NCT05461391, NCT03335891, NCT05354726, NCT04254159
PocketECG	MedicalAlgorithmics	"PocketECG"+AND+"MedicalAlgorithmics"	Wearable	Sensor Box	ECG Monitor	https://www.medicalgorithmics.com/products/pocket-ecg	0	https://clinicaltrials.gov/ct2/results?term="PocketECG"+AND+"MedicalAlgorithmics"
ViFit	Medisana		Wearable	Clothing Clip		https://www.medisana.com/out/media/manual/79410_vifitqsg.pdf	1	https://clinicaltrials.gov/ct2/results?term="ViFit" AND "Medisana"	NCT02166684
Enlite	Medtronic		Other,Wearable	Subcutaneous,Sensor Box,Transmitter	Glucose Monitor	https://www.medtronic.com/ca-en/diabetes/home/products/cgm-systems/enlite-sensor.html	36	https://clinicaltrials.gov/ct2/results?term="Enlite" AND "Medtronic"	NCT02423798, NCT01429467, NCT01751932, NCT02130284, NCT02649010, NCT01464346, NCT01755416, NCT01112696, NCT03417466, NCT02246582, NCT01991470, NCT01161043, NCT03326232, NCT01881009, NCT02523131, NCT03428932, NCT02135068, NCT02488616, NCT01591681, NCT03177096, NCT02862730, NCT02490098, NCT02846857, NCT03101865, NCT02657083, NCT02871089, NCT04280991, NCT02846831, NCT01945138, NCT04142346, NCT047641…
Guardian Connect CGM System	Medtronic		Non-wearable,Other,Wearable	Receiver,Subcutaneous,Sensor Box,Transmitter	Receiver Box,Glucose Monitor	https://www.medtronicdiabetes.com/sites/default/files/library/download-library/user-guides/guardian-connect-v3_2/us-manual.pdf	1	https://clinicaltrials.gov/ct2/results?term="Guardian Connect CGM System" AND "Medtronic"	NCT03710083
Guardian Sensor 3	Medtronic		Other	Subcutaneous	Receiver Box,Glucose Monitor	https://www.medtronic.com/us-en/healthcare-professionals/products/diabetes/continuous-glucose-monitoring-systems/guardian-sensor-3.html	2	https://clinicaltrials.gov/ct2/results?term="Guardian Sensor 3" AND "Medtronic"	NCT04776811, NCT04742023
iPro2	Medtronic		Other,Wearable	Subcutaneous,Sensor Box	Glucose Monitor	https://www.medtronic.com/ca-en/diabetes/home/products/cgm-systems/ipro2-professional.html	32	https://clinicaltrials.gov/ct2/results?term="iPro2" AND "Medtronic"	NCT02117154, NCT01995539, NCT01645696, NCT03253237, NCT03487887, NCT01578460, NCT03417466, NCT03326232, NCT02932592, NCT02521675, NCT02733848, NCT03067480, NCT03150030, NCT04667728, NCT03378908, NCT05150041, NCT04142346, NCT04141111, NCT02748434, NCT04016155, NCT04369833, NCT04280991, NCT03817749, NCT04764162, NCT03410719, NCT05095259, NCT03167684, NCT04236388, NCT01908530, NCT03708419, NCT021644…
SEEQ	Medtronic		Wearable	Sensor Box,Transmitter	ECG Monitor	https://asiapac.medtronic.com/content/dam/medtronic-com/us-en/newsroom/media-resources/media-kits/seeq-mobile-cardiac-telemetry-system/documents/SEEQ%20Fact%20Sheet_FINAL_Updated.pdf	5	https://clinicaltrials.gov/ct2/results?term="SEEQ" AND "Medtronic"	NCT02484898, NCT03182153, NCT02793895, NCT01995552, NCT03160625
PF 100	Microlife		Non-wearable	Handheld	Peak Flow Meter	https://www.microlife.com/consumer-products/respiratory-care/digital-peak-flow-meter/pf-100	1	https://clinicaltrials.gov/ct2/results?term="PF 100" AND "Microlife"	NCT05197907
WatchBP	Microlife		Non-wearable	Arm Cuff	Blood Pressure Monitor	https://www.microlife.com/professional-products/watchbp-home	17	https://clinicaltrials.gov/ct2/results?term="WatchBP" AND "Microlife"	NCT02442505, NCT01002989, NCT02986282, NCT01460732, NCT01685736, NCT04434664, NCT02175511, NCT03223545, NCT03578848, NCT04307004, NCT03444142, NCT03006471, NCT02392754, NCT03603392, NCT03699683, NCT03613766, NCT03481335
Band 2	Microsoft		Wearable	Watch	Accelerometer,Gyroscope,PPG,Ambient Light Sensor,Thermometer,Microphone	https://www.windowscentral.com/microsoft-band-2-specs	5	https://clinicaltrials.gov/ct2/results?term="Band 2" AND "Microsoft"	NCT02779543, NCT03518229, NCT03098277, NCT03425877, NCT02921074
Kinect	Microsoft		Lifestyle	Game Console	Accelerometer,Camera	https://en.wikipedia.org/wiki/Kinect	66	https://clinicaltrials.gov/ct2/results?term="Kinect" AND "Microsoft"	NCT04464863, NCT04288973, NCT03913663, NCT02705521, NCT04969588, NCT02577276, NCT04413162, NCT01583257, NCT04993274, NCT03098277, NCT03780296, NCT03607058, NCT03169387, NCT04802655, NCT04377191, NCT04011579, NCT02891434, NCT04780997, NCT04489563, NCT04768374, NCT02874911, NCT02867969, NCT02759328, NCT04350034, NCT02753829, NCT02333214, NCT03869138, NCT04538326, NCT02066116, NCT03774225, NCT049066…
Alpha 2	MioGlobal	"Alpha%202"+AND+"MioGlobal"	Wearable	Watch	Accelerometer,Optical Heart Rate Monitor	https://www.bhphotovideo.com/c/product/1112558-REG/mio_global_58p_blk_alpha_2_heart_rate.html/specs	0	https://clinicaltrials.gov/ct2/results?term="Alpha%202"+AND+"MioGlobal"
Fuse	MioGlobal	mio+fuse	Wearable	Watch	Heart Rate Monitor	https://www.medisana.com/out/media/manual/mio_fuse_complete-user-guide_en.pdf	3	https://clinicaltrials.gov/ct2/results?term=mio+fuse	NCT02697214, NCT02826122, NCT02774655
Flare	Misfit	"Misfit+Flare"	Wearable	Sensor Box	Accelerometer	https://www.wareable.com/wearable-tech/misfit-flare-price-specs-release-date-4271	0	https://clinicaltrials.gov/ct2/results?term="Misfit+Flare"
Flash	Misfit		Wearable	Sensor Box	Accelerometer	https://www.amazon.com/Misfit-Wearables-Flash-Fitness-Monitor/dp/B00NIU9YG0?th=1	1	https://clinicaltrials.gov/ct2/results?term="Flash" AND "Misfit"	NCT03061357
Phase	Misfit		Wearable	Watch	Accelerometer	https://usermanual.wiki/misfit/PHASEQSGML.2563430336/view	2	https://clinicaltrials.gov/ct2/results?term="Phase" AND "Misfit"	NCT02785406, NCT04355325
Ray	Misfit		Wearable	Sensor Box	Accelerometer	https://documents.4rgos.it/v1/static/5599877_R_D001	1	https://clinicaltrials.gov/ct2/results?term="Ray" AND "Misfit"	NCT02694380
Shine	Misfit	"Misfit"+AND+"Shine"+NOT+"Shine+2"	Wearable	Sensor Box	Accelerometer	https://s3.amazonaws.com/misfit/mcw/go/production/shine_manual.pdf	1	https://clinicaltrials.gov/ct2/results?term="Misfit"+AND+"Shine"+NOT+"Shine+2"	NCT02785406
Shine 2	Misfit		Wearable	Sensor Box	Accelerometer	https://www.amazon.com/Misfit-Shine-2/s?k=Misfit+Shine+2	1	https://clinicaltrials.gov/ct2/results?term="Shine 2" AND "Misfit"	NCT03783663
Stepwatch	Modus Health		Wearable	Sensor Box	Accelerometer	https://modushealth.com	3	https://clinicaltrials.gov/ct2/results?term="Stepwatch" AND "Modus Health"	NCT05421624, NCT04212299, NCT04328779
Monbaby Smart Button	Monbaby		Wearable	Sensor Box	Accelerometer	https://monbabysleep.com	0	https://clinicaltrials.gov/ct2/results?term="Monbaby Smart Button"
GoSpiro	Monitored Therapeutics		Non-wearable	Handheld	Spirometer	https://monitoredrx.com/product/go-spiro	1	https://clinicaltrials.gov/ct2/results?term="GoSpiro" AND "Monitored Therapeutics"	NCT04369885
iStride Device	Moterum		Wearable	Clothing Clip		https://moterum.com/relearn-to-walk/#product-sensors	3	https://clinicaltrials.gov/ct2/results?term="iStride Device" AND "Moterum"	NCT04434313, NCT03649217, NCT02185404
Move 4	Movesense	"Move+4"+AND+"Movesense"	Wearable	Sensor Box	Accelerometer,Gyroscope,Barometer,Thermometer	https://www.movisens.com/en/products/activity-sensor	0	https://clinicaltrials.gov/ct2/results?term="Move+4"+AND+"Movesense"
Movesense Medical	Movesense		Wearable	Sensor Box	Accelerometer,ECG Monitor,Gyroscope,Magnetometer	https://www.movesense.com/movesense-medical	0	https://clinicaltrials.gov/ct2/results?term="Movesense Medical"
ECGMove 3	Movisens		Wearable	Sensor Box	Accelerometer,ECG Monitor,Barometer,Thermometer	https://www.movisens.com/en/products/ecg-and-activity-sensor-ecgmove-3	0	https://clinicaltrials.gov/ct2/results?term="ECGMove 3"
ECGMove 4	Movisens		Wearable	Sensor Box	Accelerometer,ECG Monitor,Gyroscope,Barometer,Thermometer	https://www.movisens.com/en/products/ecg-sensor	0	https://clinicaltrials.gov/ct2/results?term="ECGMove 4"
EDAMove 3	Movisens		Wearable	Sensor Box	Accelerometer,EDA,Barometer,Thermometer	https://www.movisens.com/en/products/eda-and-activity-sensor-move-3	0	https://clinicaltrials.gov/ct2/results?term="EDAMove 3"
EDAMove 4	Movisens		Wearable	Sensor Box	Accelerometer,Gyroscope,EDA,Barometer,Thermometer	https://www.movisens.com/en/products/eda-and-activity-sensor	0	https://clinicaltrials.gov/ct2/results?term="EDAMove 4"
LightMove 3	Movisens		Wearable	Sensor Box	Accelerometer,Ambient Light Sensor,Barometer,Thermometer	https://www.movisens.com/en/products/light-and-activity-sensor-lightmove-3	0	https://clinicaltrials.gov/ct2/results?term="LightMove 3"
LightMove 4	Movisens		Wearable	Sensor Box	Accelerometer,Gyroscope,Ambient Light Sensor,Barometer,Thermometer	https://www.movisens.com/en/products/light-and-activity-sensor	0	https://clinicaltrials.gov/ct2/results?term="LightMove 4"
Move 3	Movisens	"Move 3"+AND+"Movisens"	Wearable	Sensor Box	Accelerometer,Barometer,Thermometer	https://www.movisens.com/en/products/activity-sensor-move-3	0	https://clinicaltrials.gov/ct2/results?term="Move 3"+AND+"Movisens"
Move II	Movisens		Wearable	Sensor Box	Accelerometer,Barometer,Thermometer	https://www.movisens.com/en/products/activitysensor-moveii	1	https://clinicaltrials.gov/ct2/results?term="Move II" AND "Movisens"	NCT03542396
MyDiagnostick	MyDiagnostick Medical	MyDiagnostick	Non-wearable	Handheld	ECG Monitor	https://www.mydiagnostick.com	4	https://clinicaltrials.gov/ct2/results?term=MyDiagnostick	NCT02270151, NCT02960334, NCT02006524, NCT02009683
Mitra	Neoteryx	"Mitra"+AND+"VAMS"	Non-wearable	Blood Test Kit	Collection Device,Collection Tube	https://www.neoteryx.com/micro-sampling-capillary-blood-collection-devices	2	https://clinicaltrials.gov/ct2/results?term="Mitra"+AND+"VAMS"	NCT04810143, NCT03601208
Enobio	Neuroelectrics		Wearable	Sensor Box	EEG Monitor	https://www.neuroelectrics.com/solutions/enobio	7	https://clinicaltrials.gov/ct2/results?term="Enobio" AND "Neuroelectrics"	NCT03038191, NCT03773523, NCT02168400, NCT03361293, NCT02950506, NCT05266989, NCT02672371
CognisIon	Neuronetrix		Wearable	Sensor Box	EEG Monitor	http://www.cognision.com/healthcare	4	https://clinicaltrials.gov/ct2/results?term="CognisIon" AND "Neuronetrix"	NCT00582127, NCT00938665, NCT02769234, NCT02187796
MindWave	NeuroSky		Wearable	Sensor Box	ECG Monitor,EEG Monitor	https://store.neurosky.com/pages/mindwave	8	https://clinicaltrials.gov/ct2/results?term="MindWave" AND "NeuroSky"	NCT02237885, NCT02583581, NCT02625805, NCT03541707, NCT02523105, NCT05011448, NCT04429126, NCT05196672
Fuel Band	Nike		Wearable	Sensor Box	Accelerometer	http://cdn.billiger.com/dynimg/_QrVU-QcjBidGaWI6YkVKvt4H9rycHjeBa9LTdXG2DARAvoixaqpB0Jjscsj2f3Di-bp1hd-RLnqDuxzs15gYM/Nike-FuelBand-SE-schwarz-volt-S-Bedienungsanleitung-81092c.pdf	1	https://clinicaltrials.gov/ct2/results?term="Fuel Band" AND "Nike"	NCT01822457
Wii	Nintendo	"Wii"+AND+"Nintendo"+NOT+"Balance+Board"	Lifestyle	Game Console	Accelerometer,Camera	https://www.nintendo.com/consumer/downloads/WiiOpMn_EN_setup.pdf	75	https://clinicaltrials.gov/ct2/results?term="Wii"+AND+"Nintendo"+NOT+"Balance+Board"	NCT01761383, NCT01483677, NCT04819126, NCT01548664, NCT02542540, NCT01371253, NCT04144556, NCT01299025, NCT04254328, NCT03235284, NCT00692523, NCT03622970, NCT02214108, NCT01806883, NCT01120392, NCT03436927, NCT02552043, NCT03793504, NCT04038892, NCT01007643, NCT02715817, NCT01442623, NCT02658370, NCT01580787, NCT02264275, NCT01537978, NCT01785121, NCT04010981, NCT01082042, NCT01416012, NCT043021…
Wii Balance Board	Nintendo		Lifestyle	Game Console	Load Sensor,Strain Gauge	https://www.nintendo.com/consumer/downloads/WiiOpMn_EN_setup.pdf	19	https://clinicaltrials.gov/ct2/results?term="Wii Balance Board" AND "Nintendo"	NCT05464004, NCT03983642, NCT04700605, NCT01345422, NCT03928405, NCT01228851, NCT05095805, NCT02287948, NCT01503203, NCT02023034, NCT04169750, NCT05408806, NCT04715282, NCT03073551, NCT02128698, NCT04668755, NCT02553993, NCT04516265, NCT05021939
WristOx2 3150	Nonin		Wearable	Sensor Box	PPG	https://www.nonin.com/wp-content/uploads/2018/09/Spec-Sheet-WristOx2-Model-3150-USB.pdf	2	https://clinicaltrials.gov/ct2/results?term="WristOx2 3150" AND "Nonin"	NCT02143297, NCT03295149
Nova Max Link	Nova Biomedical	Nova Max Link	Non-wearable	Handheld,Blood Test Kit	Glucose Monitor,Glucose Test Strips	https://www.novabiomedical.com/fr/nova-max-link/index.php	1	https://clinicaltrials.gov/ct2/results?term=Nova Max Link	NCT01699763
Invu	Nuvo		Wearable	Sensor Box	Acoustic Sensor,Biopotential Sensor	https://www.nuvocares.com/assets/downloads/InvuUserManual.Rev08.pdf	1	https://clinicaltrials.gov/ct2/results?term="Invu" AND "Nuvo"	NCT03889405
Air Next	NuvoAir		Non-wearable	Handheld	Spirometer	https://www.nuvoair.com/for-providers	3	https://clinicaltrials.gov/ct2/results?term="Air Next" AND "NuvoAir"	NCT05219773, NCT04373070, NCT04924881
Rift CV1	Oculus		Lifestyle	Game Console		https://en.wikipedia.org/wiki/Oculus_Rift_CV1	1	https://clinicaltrials.gov/ct2/results?term="Rift CV1" AND "Oculus"	NCT03515746
HeartGuide	Omron		Wearable	Watch	Accelerometer,Blood Pressure Monitor	https://ib0k33wyb0z22kedo19bkqd1-wpengine.netdna-ssl.com/wp-content/uploads/HeartGuide-wearable-blood-pressure-monitor-bp8000-m-im-en.pdf	1	https://clinicaltrials.gov/ct2/results?term="HeartGuide" AND "Omron"	NCT03986281
Orpyx SI Flex Sensory Insole	Orphyx		Wearable	Clothing		https://www.orpyx.com/orpyx-si-flex-sensory-insoles	0	https://clinicaltrials.gov/ct2/results?term="Orpyx SI Flex Sensory Insole"
SurroSense Rx	Orphyx	SurroSense Rx	Wearable	Clothing		https://fccid.io/2AAH8-SSV1/User-Manual/User-Manual-2072924.pdf	2	https://clinicaltrials.gov/ct2/results?term=SurroSense Rx	NCT02586519, NCT02994966
Oura Ring	Oura Health		Wearable	Clothing	Accelerometer,PPG,Thermistor	https://ouraring.com/blog/ring-technology	1	https://clinicaltrials.gov/ct2/results?term="Oura Ring" AND "Oura Health"	NCT05129007
Owlet Dream Sock	Owlet		Wearable	Sensor Box	PPG	https://www.owletcare.com/products/owlet-dream-sock	0	https://clinicaltrials.gov/ct2/results?term="Owlet Dream Sock"
Oxitone 1000M	Oxitone		Wearable	Sensor Box	Pulse Oximeter,Blood Oxygen Sensor	https://www.oxitone.com/oxitone-1000m	1	https://clinicaltrials.gov/ct2/results?term="Oxitone 1000M" AND "Oxitone"	NCT04018547
activPAL	Pal Technologies	"activPAL"+AND+"Pal+Technologies"+NOT+"activPal+3"+NOT+"activPal+4"	Wearable	Sensor Box	Accelerometer	https://www.palt.com/pals	16	https://clinicaltrials.gov/ct2/results?term="activPAL"+AND+"Pal+Technologies"+NOT+"activPal+3"+NOT+"activPal+4"	NCT03825497, NCT01972594, NCT02494245, NCT05313204, NCT02998125, NCT04003324, NCT03377634, NCT05455229, NCT02905370, NCT02561065, NCT05138380, NCT03263234, NCT04142346, NCT03132064, NCT03458793, NCT02923674
activPAL3	Pal Technologies		Wearable	Sensor Box	Accelerometer	https://www.palt.com/pals	13	https://clinicaltrials.gov/ct2/results?term="activPAL3" AND "Pal Technologies"	NCT04366388, NCT02821962, NCT02978469, NCT03137836, NCT03131752, NCT03560544, NCT04191772, NCT03919058, NCT03735992, NCT01964482, NCT03121911, NCT05456815, NCT00848913
activPAL4	Pal Technologies		Wearable	Sensor Box	Accelerometer	https://www.palt.com/pals	1	https://clinicaltrials.gov/ct2/results?term="activPAL4" AND "Pal Technologies"	NCT05059132
AM300	PAM		Wearable	Clothing Clip	Accelerometer	https://www.pamcoach.com/shop.php	1	https://clinicaltrials.gov/ct2/results?term="AM300" AND "PAM"	NCT02725203
Pebble	Pebble Technology Corporation	"Pebble"+AND+"accelerometer"	Wearable	Watch	Accelerometer,Vibration Motor,Magnetometer	https://en.wikipedia.org/wiki/Pebble_(watch)	1	https://clinicaltrials.gov/ct2/results?term="Pebble"+AND+"accelerometer"	NCT02474329
Peerbridge Cor	Peerbridge Health		Wearable	Sensor Box	ECG Monitor	https://peerbridgehealth.com/our-platform	0	https://clinicaltrials.gov/ct2/results?term="Peerbridge Cor"
Actical	Philips		Wearable	Sensor Box	Accelerometer	http://www.actigraphy.respironics.com/solutions/actical	3	https://clinicaltrials.gov/ct2/results?term="Actical" AND "Philips"	NCT04186338, NCT04092322, NCT03334266
Actiwatch 2	Philips		Wearable	Sensor Box	Accelerometer,Ambient Light Sensor	https://www.documents.philips.com/assets/20200915/39494b0a3fa44ad6b2fdac370111cdeb.pdf?_gl=1*18fowxx*_ga*OTU5ODA5ODcuMTY1NjQ0NTE0Ng..*_ga_Q243QQ1P76*MTY1NjUyMjQ5MS4yLjEuMTY1NjUyMjUxMS40MA..*_fplc*NHdxblhjMkZ1bWFGUFVoZ3BrQkxpJTJGdk1iZml4SlU2WDN1TjFPNkwxblNmWFRKeFh2eDVCeGhtMzlBYnJZMkZMb0FTQWpDWGxpQ01Wb2IlMkJNYzJGdzNZQnYlMkZqOXBjbDliTFk2WXp0TmxZZUU3Nmp3aiUyQkNXSXJXMzlyclNkQnclM0QlM0Q.&_ga=2.24887962…	16	https://clinicaltrials.gov/ct2/results?term="Actiwatch 2" AND "Philips"	NCT04502654, NCT04270500, NCT00928993, NCT02719821, NCT03357328, NCT03441191, NCT02955043, NCT04545606, NCT05049499, NCT05402137, NCT05241223, NCT03569865, NCT05215717, NCT04282642, NCT05092308, NCT03245814
Actiwatch Spectrum	Philips	"Actiwatch+Spectrum"+AND+"Philips"+NOT+"Spectrum+Plus"+NOT+"Spectrum+Pro"	Wearable	Watch	Accelerometer,Ambient Light Sensor	https://www.usa.philips.com/healthcare/product/HC1046964/actiwatch-spectrum-activity-monitor#specifications	8	https://clinicaltrials.gov/ct2/results?term="Actiwatch+Spectrum"+AND+"Philips"+NOT+"Spectrum+Plus"+NOT+"Spectrum+Pro"	NCT03684460, NCT01489982, NCT03114072, NCT01725750, NCT04576338, NCT04334135, NCT04244604, NCT04130503
Actiwatch Spectrum Plus	Philips		Wearable	Watch	Accelerometer,Ambient Light Sensor	https://www.usa.philips.com/healthcare/product/HCNOCTN445/actiwatch-spectrum-plus-get-the-actiwatch-advantage#specifications	3	https://clinicaltrials.gov/ct2/results?term="Actiwatch Spectrum Plus" AND "Philips"	NCT04160078, NCT05454683, NCT05206747
Actiwatch Spectrum Pro	Philips		Wearable	Watch	Accelerometer,Ambient Light Sensor	https://www.usa.philips.com/healthcare/product/HCNOCTN446/actiwatch-spectrum-pro-get-the-actiwatch-advantage	3	https://clinicaltrials.gov/ct2/results?term="Actiwatch Spectrum Pro" AND "Philips"	NCT05499741, NCT05073081, NCT05401630
Actiwatch-L	Philips	Actiwatch-L	Wearable	Sensor Box	Accelerometer,Ambient Light Sensor	http://www.actigraphy.respironics.com/assets/ActiwatchLightSensorPerformance-71c44d6474b549abcd85a903695855d6989fa3d8b2c5aa046bd972289f716fd8.pdf	5	https://clinicaltrials.gov/ct2/results?term=Actiwatch-L	NCT02300272, NCT01672489, NCT02688569, NCT03744156, NCT02967185
DirectLife	Philips		Wearable	Sensor Box	Accelerometer	https://www.download.p4c.philips.com/files/d/dl8710_01/dl8710_01_qsg_eng.pdf	1	https://clinicaltrials.gov/ct2/results?term="DirectLife" AND "Philips"	NCT02347566
ePatch	Philips		Wearable	Sensor Box	ECG Monitor	https://www.gobio.com/epatch	2	https://clinicaltrials.gov/ct2/results?term="ePatch" AND "Philips"	NCT05337371, NCT05134454
Health Watch	Philips	"Health Watch"+AND+"Philips"	Wearable	Watch	Accelerometer,Optical Heart Rate Monitor	https://www.usa.philips.com/c-p/DL8791_00/health-watch	0	https://clinicaltrials.gov/ct2/results?term="Health Watch"+AND+"Philips"
HealthBand	Philips	HealthBand	Wearable	Watch	Accelerometer,PPG,Ambient Light Sensor	https://www.documents.philips.com/assets/20201119/3547df2549eb4c7fbe3dac780128445e.pdf	1	https://clinicaltrials.gov/ct2/results?term=HealthBand	NCT05204680
MCOT	Philips	"MCOT"+AND+"ECG"	Wearable	Sensor Box	ECG Monitor	https://www.gobio.com/mcot	1	https://clinicaltrials.gov/ct2/results?term="MCOT"+AND+"ECG"	NCT02106663
SmartSleep Deep Sleep Headband	Philips		Wearable	Sensor Box		https://www.usa.philips.com/c-e/smartsleep/deep-sleep-headband.html	1	https://clinicaltrials.gov/ct2/results?term="SmartSleep Deep Sleep Headband" AND "Philips"	NCT05146427
VitalSense	Philips	VitalSense	Wearable	Sensor Patch	Heart Rate Monitor,Thermometer,Respiratory Monitor,Ambient Temperature Sensor,Electrodermal Activity Sensor	http://www.actigraphy.respironics.com/solutions/vitalsense	2	https://clinicaltrials.gov/ct2/results?term=VitalSense	NCT05250323, NCT01625546
PhysioWave	PhysioWave, Inc.		Non-wearable	Scale	BCG Monitor	https://www.physiowave.com/company/technology	1	https://clinicaltrials.gov/ct2/results?term="PhysioWave" AND "PhysioWave, Inc."	NCT03126994
RespiraSense	PMD Solutions		Wearable	Sensor Patch	Respiratory Monitor	https://www.pmd-solutions.com/product	4	https://clinicaltrials.gov/ct2/results?term="RespiraSense" AND "PMD Solutions"	NCT03148873, NCT03306537, NCT03149744, NCT03752047
A300	Polar		Wearable	Watch	Accelerometer	https://support.polar.com/e_manuals/A300/Polar_A300_user_manual_English/manual.pdf	4	https://clinicaltrials.gov/ct2/results?term="A300" AND "Polar"	NCT03601663, NCT04717726, NCT03016728, NCT03049124
A360	Polar		Wearable	Watch	Accelerometer,Heart Rate Monitor	https://support.polar.com/e_manuals/A360/Polar_A360_user_manual_English/manual.pdf	6	https://clinicaltrials.gov/ct2/results?term="A360" AND "Polar"	NCT03359928, NCT05456282, NCT03256292, NCT03921346, NCT05279222, NCT03467594
A370	Polar		Wearable	Watch	Accelerometer,Heart Rate Monitor	https://support.polar.com/e_manuals/A370/Polar_A370_user_manual_English/manual.pdf	3	https://clinicaltrials.gov/ct2/results?term="A370" AND "Polar"	NCT04299165, NCT03362918, NCT05157932
AXN500	Polar		Wearable	Watch	Altimeter,Barometer,Heart Rate Monitor,Thermometer	https://support.polar.com/e_manuals/axn500/polar-axn500-user-manual-english.pdf	0	https://clinicaltrials.gov/ct2/results?term="AXN500"
Balance Scale	Polar		Non-wearable	Scale	Load Sensor	https://support.polar.com/e_manuals/Balance/Polar_Balance_user_manual_English/Content/Introduction.htm	5	https://clinicaltrials.gov/ct2/results?term="Balance Scale" AND "Polar"	NCT01515982, NCT03566901, NCT04550039, NCT04805866, NCT03906955
FT7	Polar		Wearable	Watch	Heart Rate Monitor	https://support.polar.com/e_manuals/FT7/Polar_FT7_user_manual_English/ch01.html	11	https://clinicaltrials.gov/ct2/results?term="FT7" AND "Polar"	NCT02109588, NCT04059120, NCT01723293, NCT01723098, NCT01696201, NCT02756143, NCT01753622, NCT02420288, NCT01790347, NCT01843608, NCT01990430
FT60	Polar		Wearable	Sensor Box	Heart Rate Monitor	https://support.polar.com/e_manuals/FT60/Polar_FT60_user_manual_English/manual.pdf	2	https://clinicaltrials.gov/ct2/results?term="FT60" AND "Polar"	NCT05295264, NCT04563065
Ignite	Polar		Wearable	Watch	Accelerometer,GPS,Heart Rate Monitor	https://support.polar.com/e_manuals/ignite/polar-ignite-user-manual-english/manual.pdf	2	https://clinicaltrials.gov/ct2/results?term="Ignite" AND "Polar"	NCT05292287, NCT04653532
Loop 2	Polar		Wearable	Sensor Box	Accelerometer,Heart Rate Monitor	https://support.polar.com/e_manuals/Loop_2/Polar_Loop_2_user_manual_English/Content/Resources/Printed_documentation/manual.pdf	2	https://clinicaltrials.gov/ct2/results?term="Loop 2" AND "Polar"	NCT03320746, NCT02911649
M200	Polar		Wearable	Watch	Accelerometer,Heart Rate Monitor	https://support.polar.com/e_manuals/M200/Polar_M200_user_manual_English/manual.pdf	4	https://clinicaltrials.gov/ct2/results?term="M200" AND "Polar"	NCT05077995, NCT03919058, NCT04334603, NCT03561688
M400	Polar		Wearable	Watch	Accelerometer,Heart Rate Monitor	https://support.polar.com/e_manuals/M400/Polar_M400_user_manual_English/manual.pdf	3	https://clinicaltrials.gov/ct2/results?term="M400" AND "Polar"	NCT03253406, NCT02802800, NCT04763005
M430	Polar		Wearable	Watch	Accelerometer,Heart Rate Monitor	https://support.polar.com/e_manuals/M430/Polar_M430_user_manual_English/manual.pdf	3	https://clinicaltrials.gov/ct2/results?term="M430" AND "Polar"	NCT03807323, NCT05387057, NCT04996654
M600	Polar		Wearable	Watch	Accelerometer,GPS,Heart Rate Monitor	https://support.polar.com/e_manuals/M600/wear-os/polar-m600-user-manual-english/manual.pdf	2	https://clinicaltrials.gov/ct2/results?term="M600" AND "Polar"	NCT03750097, NCT03106688
Polar H10	Polar		Wearable	Sensor Box	Heart Rate Monitor	https://www.polar.com/us-en/sensors/h10-heart-rate-sensor	30	https://clinicaltrials.gov/ct2/results?term="Polar H10" AND "Polar"	NCT04451850, NCT05228665, NCT04197024, NCT05485129, NCT05502094, NCT04192669, NCT04179916, NCT04402021, NCT05500716, NCT04693481, NCT04866901, NCT05482958, NCT05096793, NCT04955392, NCT05307107, NCT05383846, NCT05244135, NCT04970888, NCT04427267, NCT04832893, NCT04081064, NCT04718753, NCT04058249, NCT04514185, NCT04514172, NCT04263220, NCT05257317, NCT05387057, NCT04996654, NCT05443009
RS400	Polar		Wearable	Watch,Clothing Clip,Sensor Box	Heart Rate Monitor	https://support.polar.com/e_manuals/RS400/Polar_RS400_user_manual_English/manual.pdf	6	https://clinicaltrials.gov/ct2/results?term="RS400" AND "Polar"	NCT03280836, NCT04042896, NCT00759876, NCT00592553, NCT00847379, NCT03593382
RS800CX	Polar		Wearable	Watch	Heart Rate Monitor	https://support.polar.com/e_manuals/RS800CX/Polar_RS800CX_user_manual_English/manual.pdf	40	https://clinicaltrials.gov/ct2/results?term="RS800CX" AND "Polar"	NCT03003429, NCT02398344, NCT02352376, NCT01736137, NCT02657109, NCT01272518, NCT04607824, NCT02680522, NCT03768921, NCT04779034, NCT03867019, NCT03016416, NCT03064256, NCT01102634, NCT03044938, NCT05144815, NCT03216317, NCT04967235, NCT02629302, NCT03771573, NCT03376906, NCT03556540, NCT03915288, NCT02808611, NCT04491708, NCT05231434, NCT02270294, NCT03896334, NCT02604147, NCT02924012, NCT033343…
S625X	Polar		Wearable	Watch	Heart Rate Monitor	https://support.polar.com/e_manuals/s625x/polar-s625x-s725x-user-manual-english.pdf	2	https://clinicaltrials.gov/ct2/results?term="S625X" AND "Polar"	NCT04016909, NCT03100773
Vantage M	Polar		Wearable	Watch	Accelerometer,Optical Heart Rate Monitor	https://www.polar.com/vantage/m	1	https://clinicaltrials.gov/ct2/results?term="Vantage M" AND "Polar"	NCT05345340
Popit	Popit Ltd.	Popit	Packaging	Blister	Receiver Box	https://popit.io/for-business	1	https://clinicaltrials.gov/ct2/results?term=Popit	NCT03753568
Propeller	Propeller Health		Packaging	Inhaler		https://propellerhealth.com	15	https://clinicaltrials.gov/ct2/results?term="Propeller" AND "Propeller Health"	NCT03860519, NCT01509183, NCT02162576, NCT03065205, NCT02617420, NCT02615743, NCT04656223, NCT03733457, NCT02994238, NCT03834350, NCT03380429, NCT03883594, NCT04228107, NCT04179461, NCT03357341
Proteus Personal Monitor	Proteus Digital Health		Wearable	Sensor Box	Accelerometer,Heart Rate Monitor	https://www.accessdata.fda.gov/cdrh_docs/reviews/K113070.pdf	1	https://clinicaltrials.gov/ct2/results?term="Proteus Personal Monitor" AND "Proteus Digital Health"	NCT01320358
PulseOn	PulseOn Oy		Wearable	Sensor Box	ECG Monitor,Optical Heart Rate Monitor	https://pulseon.com/solution	2	https://clinicaltrials.gov/ct2/results?term="PulseOn" AND "PulseOn Oy"	NCT05196412, NCT05008601
Boppli	PyrAmes		Wearable	Sensor Box	Beurer Blood Pressure Monitor	https://pyrameshealth.com/our-platforms/boppli-platform	1	https://clinicaltrials.gov/ct2/results?term="Boppli" AND "PyrAmes"	NCT05224011
Bosimi	PyrAmes		Wearable	Sensor Box	Beurer Blood Pressure Monitor	https://pyrameshealth.com/our-platforms/bosimi-at-home-monitoring-platform	0	https://clinicaltrials.gov/ct2/results?term="Bosimi"
Bosimi	PyrAmes		Wearable	Sensor Box	Blood Pressure Monitor	https://pyrameshealth.com/our-platforms/bosimi-platform	0	https://clinicaltrials.gov/ct2/results?term="Bosimi"
QuardioArm	Quardio		Non-wearable	Arm Cuff	Blood Pressure Monitor	https://www.qardio.com/qardioarm-blood-pressure-monitor-iphone-android	0	https://clinicaltrials.gov/ct2/results?term="QuardioArm"
iFertracker	Raiing Medical		Wearable	Sensor Box		https://ifertracker.com/products/ifertracker-smart-fertility-tracker	0	https://clinicaltrials.gov/ct2/results?term="iFertracker"
iThermonitor	Raiing Medical		Wearable	Sensor Box	Thermometer	https://www.raiing.com/en	1	https://clinicaltrials.gov/ct2/results?term="iThermonitor" AND "Raiing Medical"	NCT02756910
ApneaLink Air	ResMed		Wearable	Sensor Box	Pulse Oximeter,Respiratory Monitor,Blood Oxygen Sensor,Microphone	https://document.resmed.com/documents/products/diagnostic/apnealink-and-apnealink-plus/product-brochure/apnealink_combined-product-brochure_amer_eng.pdf	6	https://clinicaltrials.gov/ct2/results?term="ApneaLink Air" AND "ResMed"	NCT03748771, NCT03470493, NCT05204004, NCT04298658, NCT04955561, NCT03803384
ApneaLink Plus	ResMed		Wearable	Sensor Box	Heart Rate Monitor,Respiratory Monitor,Blood Oxygen Sensor,Microphone,Chest Strap	https://www.sleepworksmedical.com/apnealink-plus	4	https://clinicaltrials.gov/ct2/results?term="ApneaLink Plus" AND "ResMed"	NCT00823134, NCT02440971, NCT02455362, NCT02720822
S+	ResMed	"S%2B"+AND+"ResMed"	Non-wearable	Speaker	Ambient Light Sensor,Camera,Microphone,Ambient Temperature Sensor	http://sleep.mysplus.com/index.html	0	https://clinicaltrials.gov/ct2/results?term="S%2B"+AND+"ResMed"
Wheezo	Respiri		Non-wearable	Handheld	Respiratory Monitor	https://respiri.co/us	0	https://clinicaltrials.gov/ct2/results?term="Wheezo"
MultiSense	Rhythm Diagnostic Systems		Wearable	Sensor Patch,Sensor Box	Heart Rate Monitor,Respiratory Monitor,Blood Oxygen Sensor	https://rdsdiag.com	7	https://clinicaltrials.gov/ct2/results?term="MultiSense" AND "Rhythm Diagnostic Systems"	NCT05359328, NCT05466942, NCT02222103, NCT05357729, NCT05044585, NCT04661423, NCT04480385
CoaguChek XS	Roche		Non-wearable	Blood Test Kit	Receiver Box,Test Strips	https://diagnostics.roche.com/us/en/products/instruments/coaguchek-xs-ins-804.html	4	https://clinicaltrials.gov/ct2/results?term="CoaguChek XS" AND "Roche"	NCT02139072, NCT00506870, NCT01033279, NCT00594828
Galaxy Fit	Samsung		Wearable	Watch	Accelerometer,Gyroscope,Heart Rate Monitor	https://www.samsung.com/us/mobile/wearables/smart-fitness-bands/samsung-galaxy-fit-sm-r370nzkaxar	1	https://clinicaltrials.gov/ct2/results?term="Galaxy Fit" AND "Samsung"	NCT05398419
Galaxy S5	Samsung		Lifestyle	Phone	Accelerometer,Gyroscope,Ambient Light Sensor,GPS,Barometer,Heart Rate Monitor	https://www.samsung.com/us/mobile/phones/galaxy-s/samsung-galaxy-s5-verizon-charcoal-black-sm-g900vzkavzw/#specs	1	https://clinicaltrials.gov/ct2/results?term="Galaxy S5" AND "Samsung"	NCT03273803
Galaxy S6	Samsung		Lifestyle	Phone	Accelerometer,Gyroscope,Ambient Light Sensor,GPS,Barometer,Heart Rate Monitor	https://www.samsung.com/us/mobile/phones/galaxy-s/samsung-galaxy-s6-32gb-t-mobile-gold-platinum-sm-g920tzdatmb	2	https://clinicaltrials.gov/ct2/results?term="Galaxy S6" AND "Samsung"	NCT03273803, NCT03771300
Galaxy Watch	Samsung	"Galaxy+Watch"+AND+"Samsung"+NOT+"Watch+Active"	Wearable	Watch	Accelerometer,Altimeter,Heart Rate Monitor	https://www.samsung.com/us/mobile/wearables/smartwatches/galaxy-watch--46mm--silver--bluetooth--sm-r800nzsaxar	4	https://clinicaltrials.gov/ct2/results?term="Galaxy+Watch"+AND+"Samsung"+NOT+"Watch+Active"	NCT04809922, NCT05217524, NCT04543656, NCT05196230
Galaxy Watch Active	Samsung	"Galaxy+Watch+Active"+AND+"Samsung"+NOT+"Active+2"	Wearable	Watch	Accelerometer,Gyroscope,Ambient Light Sensor,Barometer,Heart Rate Monitor	https://www.samsung.com/us/mobile/wearables/smartwatches/galaxy-watch-active-40mm-black-sm-r500nzkaxar	0	https://clinicaltrials.gov/ct2/results?term="Galaxy+Watch+Active"+AND+"Samsung"+NOT+"Active+2"
Galaxy Watch Active 2	Samsung		Wearable	Watch	Accelerometer,ECG Monitor,Gyroscope,Ambient Light Sensor,GPS,Barometer,Heart Rate Monitor	https://www.samsung.com/us/mobile/wearables/smartwatches/galaxy-watch-active2-44mm-aqua-black-bluetooth-sm-r820nzkaxar	2	https://clinicaltrials.gov/ct2/results?term="Galaxy Watch Active 2" AND "Samsung"	NCT04703166, NCT04553861
Gear Fit2	Samsung		Wearable	Watch	Accelerometer,Gyroscope,Barometer,Heart Rate Monitor	https://www.samsung.com/us/mobile/wearables/smart-fitness-bands/samsung-gear-fit2-large-black-sm-r3600daaxar/#specs	1	https://clinicaltrials.gov/ct2/results?term="Gear Fit2" AND "Samsung"	NCT03229109
Gear S2	Samsung		Wearable	Watch	Accelerometer,Gyroscope,Ambient Light Sensor,Barometer,Heart Rate Monitor	https://www.samsung.com/us/mobile/wearables/smartwatches/samsung-gear-s2-silver-sm-r7200zwaxar/#specs	1	https://clinicaltrials.gov/ct2/results?term="Gear S2" AND "Samsung"	NCT03229109
Samsung Smartphone	Samsung		Lifestyle	Phone		https://www.samsung.com/levant/smartphones/all-smartphones	3	https://clinicaltrials.gov/ct2/results?term="Samsung Smartphone" AND "Samsung"	NCT02551640, NCT03153891, NCT01867970
BGStar	Sanofi		Non-wearable	Blood Test Kit	Glucose Monitor,Glucose Test Strips	https://products.sanofi.ca/en/BGStar-Owner's-Guide.pdf	6	https://clinicaltrials.gov/ct2/results?term="BGStar" AND "Sanofi"	NCT02082028, NCT01504620, NCT01730885, NCT01729546, NCT04253431, NCT01909687
Scout	Scanadu		Non-wearable	Handheld		https://www.scanadu.com/scout	1	https://clinicaltrials.gov/ct2/results?term="Scout" AND "Scanadu"	NCT02134145
Rhythm+	Scosche Industries	"Rhythm%2B"+AND+"Scosche"	Wearable	Sensor Box	Optical Heart Rate Monitor	https://www.scosche.com/rhythm-plus-heart-rate-monitor-armband	1	https://clinicaltrials.gov/ct2/results?term="Rhythm%2B"+AND+"Scosche"	NCT02818244
Rhythm+2.0	Scosche Industries		Wearable	Sensor Box	Optical Heart Rate Monitor	https://www.scosche.com/rhythm-plus-2-armband-heart-rate-monitor	0	https://clinicaltrials.gov/ct2/results?term="Rhythm+2.0"
Rhythm24	Scosche Industries		Wearable	Sensor Box	Optical Heart Rate Monitor	https://www.scosche.com/rhythm24-waterproof-armband-heart-rate-monitor	0	https://clinicaltrials.gov/ct2/results?term="Rhythm24"
Triggerfish	Sensimed		Wearable	Sensor Patch,Contact Lens	Accelerometer,Strain Gauge	https://www.sensimed.ch/sensimed-triggerfish	37	https://clinicaltrials.gov/ct2/results?term="Triggerfish" AND "Sensimed"	NCT01390779, NCT01972997, NCT01938287, NCT04000828, NCT00966108, NCT01319617, NCT01253109, NCT01391078, NCT01906151, NCT01906502, NCT01210963, NCT03047239, NCT02843971, NCT01347229, NCT01769521, NCT01798966, NCT01906138, NCT01766947, NCT01217853, NCT01560975, NCT01263535, NCT01767753, NCT01319604, NCT01983579, NCT01849536, NCT01561001, NCT01507584, NCT02030886, NCT01495299, NCT01828255, NCT014674…
freeMed	Sensor Media	"freeMed"+AND+"platform"	Non-wearable	Scale	Load Sensor	https://sensormedicausa.com/baropodometric-platforms	3	https://clinicaltrials.gov/ct2/results?term="freeMed"+AND+"platform"	NCT04823169, NCT05263063, NCT03889262
Anne Sleep	Sibel		Wearable	Sensor Patch	Accelerometer,ECG Monitor,PPG,Heart Rate Monitor,Thermometer,Blood Oxygen Sensor	https://www.sibelhealth.com	2	https://clinicaltrials.gov/ct2/results?cond=&term=%22Anne+Sleep%22+AND+%22Sibel%22	NCT04643782, NCT05421754
DatoSpir Micro	Sibelmed		Non-wearable	Handheld	Thermometer,Spirometer	https://www.sibelmed.com/en/products/spirometry/datospir-micro	1	https://clinicaltrials.gov/ct2/results?term="DatoSpir Micro" AND "Sibelmed"	NCT04964973
One+	Sleepiz		Non-wearable	Remote Monitor	Respiratory Monitor	https://apnoe-screening.ch	5	https://clinicaltrials.gov/ct2/results?term="One+" AND "Sleepiz"	NCT05134402, NCT04670848, NCT04803552, NCT04676191, NCT04963205
SOMNOtouch	SOMNOmedics		Wearable	Sensor Box	Accelerometer,ECG Monitor,Heart Rate Monitor,Blood Pressure Monitor,Blood Oxygen Sensor,Effort Belt	https://support.somnomedics.de/wp-content/uploads/2019/12/Manual_SOMNOtouch_RESP_eng_Rev_8_2019-10-28_WAM.pdf	4	https://clinicaltrials.gov/ct2/results?term="SOMNOtouch" AND "SOMNOmedics"	NCT02650232, NCT05184933, NCT05289817, NCT03677726
ViSi Mobile	Sotera Wireless		Wearable	Sensor Box	Accelerometer,ECG Monitor,Heart Rate Monitor,Pulse Oximeter,Thermometer,Respiratory Monitor,Blood Pressure Monitor	https://www.soterawireless.com	2	https://clinicaltrials.gov/ct2/results?term="ViSi Mobile" AND "Sotera Wireless"	NCT02933307, NCT02996227
Wing	Sparo Health	"Wing"+AND+"Sparo"	Non-wearable	Handheld	Spirometer	https://mywing.io	0	https://clinicaltrials.gov/ct2/results?term="Wing"+AND+"Sparo"
Health Tag	Spire Health		Wearable	Sensor Patch	Accelerometer,Heart Rate Monitor,Respiratory Monitor	https://www.spirehealth.com/patient-setup	4	https://clinicaltrials.gov/ct2/results?term="Health Tag" AND "Spire Health"	NCT04550052, NCT04102709, NCT05518981, NCT04104737
RT3	StayHealthy		Wearable	Sensor Box	Accelerometer	https://www.rehab.research.va.gov/jour/10/472/pdf/hendrick.pdf	1	https://clinicaltrials.gov/ct2/results?term="RT3" AND "StayHealthy"	NCT00144326
StethoMe	StethoMe Inc.	StethoMe	Non-wearable	Handheld	Microphone	https://www.stethome.com/en-gb	1	https://clinicaltrials.gov/ct2/results?term=StethoMe	NCT04208360
RESP	Strados		Wearable	Sensor Patch	Microphone	https://stradoslabs.com/resp	1	https://clinicaltrials.gov/ct2/results?term="RESP" AND "Strados"	NCT04485741
Core Watch	Suunto		Wearable	Watch	Altimeter,Barometer,Thermometer	https://www.suunto.com/en-us/Products/Sports-Watches/Suunto-Core/Suunto-Core-All-Black	0	https://clinicaltrials.gov/ct2/results?term="Core Watch"
Spartan Sport	Suunto		Wearable	Watch	Accelerometer,Altimeter,GPS,Heart Rate Monitor	https://ns.suunto.com/Manuals/Spartan_Sport/Userguides/Suunto_Spartan_Sport_UserGuide_EN.pdf?_ga=2.215324247.1570165409.1661377948-1973140585.1661377946	0	https://clinicaltrials.gov/ct2/results?term="Spartan Sport"
Spartan Ultra	Suunto		Wearable	Watch	Accelerometer,Altimeter,GPS,Heart Rate Monitor,Thermometer	https://ns.suunto.com/Manuals/Spartan_Ultra/Userguides/Suunto_Spartan_Ultra_UserGuide_EN.pdf?_ga=2.48199143.1570165409.1661377948-1973140585.1661377946	1	https://clinicaltrials.gov/ct2/results?term="Spartan Ultra" AND "Suunto"	NCT03068598
Suunto 5	Suunto		Wearable	Watch	Accelerometer,GPS,Heart Rate Monitor	https://www.suunto.com/en-us/Products/Sports-Watches/suunto-5/suunto-5-white	0	https://clinicaltrials.gov/ct2/results?term="Suunto 5"
T4	Suunto	"Sunnto+T4"	Wearable	Watch	Heart Rate Monitor	https://ns.suunto.com/Manuals/t4/Userguides/t4_UsersGuide_2008_EN.pdf	0	https://clinicaltrials.gov/ct2/results?term="Sunnto+T4"
TBF-300	Tanita		Non-wearable	Receiver,Scale		https://www.tanita.com/en/.downloads/download/?file=855638089&lang=en_US	35	https://clinicaltrials.gov/ct2/results?term="TBF-300" AND "Tanita"	NCT04255173, NCT01360619, NCT02355041, NCT04360499, NCT02593240, NCT04690244, NCT04867655, NCT02165462, NCT04916379, NCT04101032, NCT04035421, NCT04122638, NCT02921217, NCT02627547, NCT04016909, NCT02850796, NCT00848757, NCT04288401, NCT02011646, NCT04016350, NCT03879096, NCT03344133, NCT05063903, NCT02716493, NCT02397447, NCT02374788, NCT04205981, NCT02677857, NCT03319394, NCT04297904, NCT018870…
TBF-400	Tanita		Non-wearable	Receiver,Scale		https://www.tanita.com/en/.downloads/download/?file=855638277&fl=en_US	0	https://clinicaltrials.gov/ct2/results?term="TBF-400"
RestEaze	Tanzen Medical		Wearable	Sensor Box	Accelerometer,Gyroscope,Heart Rate Monitor,Thermometer,Respiratory Monitor,Magnetometer	https://www.tanzenmed.com/#/products	1	https://clinicaltrials.gov/ct2/results?term="RestEaze" AND "Tanzen Medical"	NCT04508595
Tasso+	Tasso	"Tasso%2B"	Non-wearable	Blood Test Kit	Collection Device,Collection Tube	https://www.tassoinc.com/tasso-plus	1	https://clinicaltrials.gov/ct2/results?term="Tasso%2B"	NCT05259618
Doppel	Team Turquoise	"Doppel"+AND+"Team Turquoise"	Wearable	Other	Vibration Motor	https://feeldoppel.com	0	https://clinicaltrials.gov/ct2/results?term="Doppel"+AND+"Team Turquoise"
F-Scan	Tekscan		Wearable	Sensor Box,Clothing		https://www.tekscan.com/products-solutions/systems/f-scan-system	4	https://clinicaltrials.gov/ct2/results?term="F-Scan" AND "Tekscan"	NCT04637737, NCT04330274, NCT02793973, NCT03709329
Sensium	The Surgical Company	Sensium	Wearable	Sensor Patch	Receiver Box,Heart Rate Monitor,Thermometer,Respiratory Monitor	https://www.tsc-group.com/connected-care/products/sensium	1	https://clinicaltrials.gov/ct2/results?term=Sensium	NCT02672007
Spark	TomTom	"TomTom"+AND+"Spark"+NOT+"Spark+3"	Wearable	Watch	Accelerometer,Optical Heart Rate Monitor,GPS	http://download.tomtom.com/open/manuals/watch2016/refman/TomTom-GPS-Watch-UM-en-gb.pdf?_gl=1*1v5tlnl*_ga*MTc5ODc1MzAxMS4xNjYxMzc5MDAy*_ga_TFLCNKEXQ6*MTY2MTQzMTI0Mi4yLjAuMTY2MTQzMTI0Mi4wLjAuMA..	0	https://clinicaltrials.gov/ct2/results?term="TomTom"+AND+"Spark"+NOT+"Spark+3"
Spark 3	TomTom		Wearable	Watch	Accelerometer,Optical Heart Rate Monitor,GPS	http://download.tomtom.com/open/manuals/watch2016/refman/TomTom-GPS-Watch-UM-en-gb.pdf?_gl=1*1v5tlnl*_ga*MTc5ODc1MzAxMS4xNjYxMzc5MDAy*_ga_TFLCNKEXQ6*MTY2MTQzMTI0Mi4yLjAuMTY2MTQzMTI0Mi4wLjAuMA..	1	https://clinicaltrials.gov/ct2/results?term="Spark 3" AND "TomTom"	NCT03612063
Touch	TomTom	"Touch"+AND+"TomTom"	Wearable	Watch	Accelerometer,GPS,Heart Rate Monitor	https://download.tomtom.com/open/manuals/touch/html/en-us/index.htm#AboutyourFitnessTracker-Ibiza.htm	0	https://clinicaltrials.gov/ct2/results?term="Touch"+AND+"TomTom"
Actibelt	Trium Analysis Online		Wearable	Sensor Box	Accelerometer	https://trium.de/activity	4	https://clinicaltrials.gov/ct2/results?term="Actibelt"	NCT00962078, NCT04695860, NCT02005237, NCT02076932
Tyto Thermometer	TytoCare Ltd.	Tyto Thermometer	Non-wearable	Handheld	Thermometer	https://www.tytocare.com	1	https://clinicaltrials.gov/ct2/results?term=Tyto Thermometer	NCT03452020
24/7 EEG SubQ	UNEEG Medical		Non-wearable,Other	Receiver,Subcutaneous	EEG Monitor	https://www.uneeg.com/en/products/24-7eeg	3	https://clinicaltrials.gov/ct2/results?term="24/7 EEG SubQ" AND "UNEEG Medical"	NCT04513743, NCT04526418, NCT05241678
SimpleMed+	Vaica		Packaging	Dispenser		https://www.vaica.com/simplemed	1	https://clinicaltrials.gov/ct2/results?term="SimpleMed+" AND "Vaica"	NCT01356277
Verily Patch	Verily		Wearable	Sensor Patch	Thermometer	https://verily.com/solutions/verily-patch	1	https://clinicaltrials.gov/ct2/results?term="Verily Patch" AND "Verily"	NCT04727801
VitalPatch	VitalConnect		Wearable	Sensor Patch	Accelerometer,ECG Monitor,Thermometer	https://vitalconnect.com/wp-content/uploads/2017/01/MKT-034_A_VitalConnect-Product-Brochure.pdf	2	https://clinicaltrials.gov/ct2/results?term="VitalPatch" AND "VitalConnect"	NCT04202718, NCT04556240
Asma-1	Vitalograph		Non-wearable	Handheld	Spirometer	https://vitalograph.com/wp-content/uploads/dlm_uploads/2021/01/Vitalograph-4000-Series-Brochure-7.pdf	0	https://clinicaltrials.gov/ct2/results?term="Asma-1"
Lung Monitor BT Smart	Vitalograph		Non-wearable	Handheld	Spirometer	https://vitalograph.com/product/lung-monitor-bt-smart	0	https://clinicaltrials.gov/ct2/results?term="Lung Monitor BT Smart"
VitaloJAK	Vitalograph		Non-wearable,Wearable	Receiver,Sensor Box	Microphone	https://vitalograph.com/intl/clinical-trials/product-solutions/vitalojak	3	https://clinicaltrials.gov/ct2/results?term="VitaloJAK" AND "Vitalograph"	NCT02651116, NCT03282591, NCT03535168
Vitls	Vitls Inc.		Wearable	Sensor Patch	Heart Rate Monitor,Pulse Oximeter,Thermometer,Respiratory Monitor	https://www.vitlsinc.com/vitls-technology	1	https://clinicaltrials.gov/ct2/results?term="Vitls" AND "Vitls Inc."	NCT05245747
O2 Ring	Wellue		Wearable	Sensor Box	Pulse Oximeter	https://getwellue.com/pages/o2ring-oxygen-monitor	0	https://clinicaltrials.gov/ct2/results?term="O2 Ring"
Body + Scale	Withings		Non-wearable	Scale	Load Sensor,Bioimdepence_Analyzer	https://www.withings.com/us/en/scales	2	https://clinicaltrials.gov/ct2/results?term="Body + Scale" AND "Withings"	NCT05099237, NCT05388578
Body Cardio Scale	Withings		Non-wearable	Scale	Load Sensor,Heart Rate Monitor,Bioimdepence_Analyzer	https://www.withings.com/us/en/body-cardio	1	https://clinicaltrials.gov/ct2/results?term="Body Cardio Scale" AND "Withings"	NCT03099954
Body Scale	Withings		Non-wearable	Scale	Load Sensor	https://www.withings.com/us/en/scales	2	https://clinicaltrials.gov/ct2/results?term="Body Scale" AND "Withings"	NCT05099237, NCT05388578
BPM Connect	Withings		Non-wearable	Arm Cuff	Blood Pressure Monitor	https://www.withings.com/us/en/bpm-connect	2	https://clinicaltrials.gov/ct2/results?term="BPM Connect" AND "Withings"	NCT05396170, NCT05388578
BPM Core	Withings		Non-wearable	Arm Cuff	Blood Pressure Monitor	https://www.withings.com/us/en/bpm-core	1	https://clinicaltrials.gov/ct2/results?term="BPM Core" AND "Withings"	NCT04464499
Move ECG	Withings		Wearable	Watch	Accelerometer,ECG Monitor,Altimeter	https://www.withings.com/ca/en/move-ecg	3	https://clinicaltrials.gov/ct2/results?term="Move ECG" AND "Withings"	NCT04493749, NCT04041466, NCT05388578
Pulse HR	Withings		Wearable	Watch	Accelerometer,PPG,Ambient Light Sensor,GPS	https://www.withings.com/us/en/pulse-hr	0	https://clinicaltrials.gov/ct2/results?term="Pulse HR"
ScanWatch	Withings		Wearable	Watch	Accelerometer,PPG,Altimeter	https://www.withings.com/us/en/scanwatch	6	https://clinicaltrials.gov/ct2/results?term="ScanWatch" AND "Withings"	NCT04471636, NCT04809922, NCT04380389, NCT05099237, NCT05418881, NCT05204615
Sleep Tracking Mat	Withings		Non-wearable	Remote Monitor	Accelerometer,Heart Rate Monitor,Microphone	https://www.withings.com/us/en/sleep	0	https://clinicaltrials.gov/ct2/results?term="Sleep Tracking Mat"
Steel	Withings	"Steel"+AND+"Withings"+NOT+"Steel+HR"	Wearable	Watch	Accelerometer	https://support.withings.com/hc/article_attachments/360011276318/Withings_Steel_User_Guide_EN.pdf	1	https://clinicaltrials.gov/ct2/results?term="Steel"+AND+"Withings"+NOT+"Steel+HR"	NCT04354233
Steel HR	Withings		Wearable	Watch	Accelerometer,Optical Heart Rate Monitor	https://www.withings.com/us/en/steel-hr	4	https://clinicaltrials.gov/ct2/results?term="Steel HR" AND "Withings"	NCT05396170, NCT04999735, NCT05011721, NCT04449653
Mi Band	Xiaomi	"Xiaomi"+AND+"Mi+Band"+NOT"+Mi+Band+2"	Wearable	Watch	Accelerometer	https://www.mi.com/global/miband#04	6	https://clinicaltrials.gov/ct2/results?term="Xiaomi"+AND+"Mi+Band"+NOT"+Mi+Band+2"	NCT02830607, NCT04568408, NCT02893566, NCT05071989, NCT04489043, NCT04857944
Mi Band 2	Xiaomi		Wearable	Watch	Accelerometer,Heart Rate Monitor	https://www.mi.com/global/miband2	3	https://clinicaltrials.gov/ct2/results?term="Mi Band 2" AND "Xiaomi"	NCT03735381, NCT03697759, NCT05478941
Dot	Xsens		Wearable	Sensor Box	Accelerometer,Gyroscope,Magnetometer	https://www.xsens.com/xsens-dot	2	https://clinicaltrials.gov/ct2/results?term="Dot" AND "Xsens"	NCT05419310, NCT04576598
MTw Awinda	Xsens		Wearable	Sensor Box	Accelerometer,Gyroscope,Magnetometer	https://www.xsens.com/products/mtw-awinda	1	https://clinicaltrials.gov/ct2/results?term="MTw Awinda" AND "Xsens"	NCT04817514
MTx	Xsens		Wearable	Sensor Box	Accelerometer,Gyroscope,Magnetometer	http://opportunity-project.eu/system/files/MTi_and_MTx_User_Manual_and_Technical_Documentation.pdf	1	https://clinicaltrials.gov/ct2/results?term="MTx" AND "Xsens"	NCT01279759
Digi Walker CW-700	Yamax		Wearable	Clothing Clip	Pedometer	https://www.yamax.co.uk/yamax-pedometers/cw700-cw701-digi-walker	2	https://clinicaltrials.gov/ct2/results?term="Digi Walker CW-700" AND "Yamax"	NCT01719822, NCT02554435
Digi Walker SW-200	Yamax		Wearable	Clothing Clip	Pedometer	http://www.yamax-yamasa.com/dw/sw_200.html	3	https://clinicaltrials.gov/ct2/results?term="Digi Walker SW-200" AND "Yamax"	NCT01071811, NCT01432327, NCT02413385
Yofi Meter	Yofi		Non-wearable	Handheld,Blood Test Kit	Glucose Monitor	https://www.theverge.com/2016/1/5/10710264/att-yofimeter-connected-blood-glucose-monitor-announced-ces-2016	0	https://clinicaltrials.gov/ct2/results?term="Yofi Meter"
Zenicor-ECG	Zenicor		Non-wearable	Handheld	ECG Monitor	https://zenicor.com/?wpfb_dl=120	3	https://clinicaltrials.gov/ct2/results?term="Zenicor-ECG" AND "Zenicor"	NCT03197090, NCT01593553, NCT02743416
BioHarness 3.0	Zephyr		Wearable	Sensor Box	Accelerometer,ECG Monitor,Thermistor,Chest Strap	https://www.zephyranywhere.com/media/download/bioharness3-user-manual.pdf	2	https://clinicaltrials.gov/ct2/results?term="BioHarness 3.0" AND "Zephyr"	NCT04915339, NCT01833104
BioPatch	Zephyr		Wearable	Sensor Box	Accelerometer,PPG	https://www.zephyranywhere.com/media/download/zephyr-performance-biopatch-hp-brochure.pdf	6	https://clinicaltrials.gov/ct2/results?term="BioPatch" AND "Zephyr"	NCT02548624, NCT02570906, NCT01848912, NCT03538275, NCT05278143, NCT02411240
zEEG	Zeto		Wearable	Sensor Box	EEG Monitor	https://zeto-inc.com	1	https://clinicaltrials.gov/ct2/results?term="zEEG" AND "Zeto"	NCT05123469
µCor	ZOLL Medical Corporation		Wearable	Sensor Patch	ECG Monitor	https://cardiacdiagnostics.zoll.com/products/heart-failure-arrhythmia-management-system	4	https://clinicaltrials.gov/ct2/results?term="µCor" AND "ZOLL Medical Corporation"	NCT03476187, NCT04512703, NCT04096040, NCT03072732
