# Supplementary material for: Digital Health Technologies in Clinical Trials: An Ontology-Driven Analysis to Inform Digital Sustainability Policies
Source: Ther Innov Regul Sci. 2023 Aug 6;57(6):1269–78. doi: 10.1007/s43441-023-00560-y (PMC10579130; doi:10.1007/s43441-023-00560-y)
Supplement: Supplementary file 2 — Supplementary file2 (XLSX 132 kb). [file 43441_2023_560_MOESM2_ESM.xlsx]

## Sheet: Table S2
Keyword	Query	Trials	Trial IDs
smart phone	https://clinicaltrials.gov/ct2/results?term="smart+phone"	3237	NCT03598985, NCT05384548, NCT03260296, NCT05253885, NCT02756949, NCT05054101, NCT03328637, NCT03050788, NCT03658915, NCT03745469, NCT02758210, NCT02937324, NCT03678194, NCT04300270, NCT03110016, NCT03094858, NCT04332718, NCT03810729, NCT02735525, NCT02723136, NCT04146454, NCT02158715, NCT04451499, NCT04984720, NCT03883659, NCT02918773, NCT04536896, NCT02958605, NCT02246062, NCT03174106, NCT040401…
mobile app	https://clinicaltrials.gov/ct2/results?term="mobile+app"	1852	NCT02318953, NCT02986152, NCT03241589, NCT03197311, NCT04133688, NCT03709433, NCT04714788, NCT05344092, NCT04210648, NCT03378505, NCT03456167, NCT03177512, NCT05070676, NCT05388240, NCT05055700, NCT04358172, NCT02780635, NCT04211753, NCT03978455, NCT03578458, NCT02544360, NCT04248790, NCT02942940, NCT04519008, NCT04820790, NCT03552900, NCT04789876, NCT05438056, NCT03168048, NCT04118270, NCT044170…
wearable	https://clinicaltrials.gov/ct2/results?term="wearable"	1744	NCT04429906, NCT04281927, NCT05159635, NCT05269303, NCT02481206, NCT04028011, NCT04282993, NCT05515666, NCT05044104, NCT01326624, NCT05054907, NCT01448005, NCT02700880, NCT03042884, NCT05417438, NCT03574870, NCT01446965, NCT03277118, NCT05409898, NCT03389165, NCT02519244, NCT04333342, NCT04079205, NCT05026034, NCT04130295, NCT04292405, NCT02764203, NCT05273580, NCT05243667, NCT03688282, NCT047511…
mhealth	https://clinicaltrials.gov/ct2/results?term="mhealth"	1609	NCT03400085, NCT02913339, NCT03027258, NCT01645163, NCT05013294, NCT02099513, NCT04781712, NCT05022680, NCT04976933, NCT02592291, NCT03878212, NCT02973425, NCT03651596, NCT04438356, NCT04426630, NCT04158037, NCT03231020, NCT05168072, NCT03247322, NCT03738930, NCT02904733, NCT03078764, NCT04738669, NCT03922347, NCT05389826, NCT04553731, NCT03069716, NCT05279729, NCT05512871, NCT04929106, NCT026328…
actigrapgh	https://clinicaltrials.gov/ct2/results?term="actigraph+"	1225	NCT03054441, NCT04823650, NCT02899208, NCT02896660, NCT03295630, NCT01462760, NCT02741505, NCT02967016, NCT03120039, NCT01840878, NCT03080168, NCT00342212, NCT00505544, NCT02188875, NCT03187847, NCT03168685, NCT02844101, NCT02626897, NCT03353558, NCT00503672, NCT03877861, NCT04294940, NCT02442583, NCT02853487, NCT03482570, NCT01354028, NCT03277027, NCT03043976, NCT03090178, NCT03928990, NCT054168…
fitbit	https://clinicaltrials.gov/ct2/results?term="fitbit"	839	NCT02381262, NCT02954770, NCT02507791, NCT02188875, NCT03037619, NCT02788929, NCT02833324, NCT03337178, NCT03066479, NCT03646435, NCT03958370, NCT01693250, NCT02700243, NCT02794727, NCT04114071, NCT03659656, NCT05054296, NCT03084458, NCT03489252, NCT03304782, NCT03119220, NCT03720054, NCT03623464, NCT04018495, NCT03041545, NCT03233581, NCT05505942, NCT04712383, NCT03248752, NCT03109509, NCT031691…
holter monitor	https://clinicaltrials.gov/ct2/results?term="holter+monitor"	756	NCT03309956, NCT04241692, NCT02601066, NCT02055443, NCT04876963, NCT04808258, NCT03602742, NCT01382953, NCT00178958, NCT04243070, NCT04679987, NCT05435001, NCT01559246, NCT04440254, NCT01858779, NCT02507986, NCT02762552, NCT03256812, NCT05312333, NCT05496504, NCT03300037, NCT04037319, NCT01855035, NCT03747861, NCT04963647, NCT01061125, NCT05078125, NCT00239460, NCT03877913, NCT02041832, NCT014363…
ipad	https://clinicaltrials.gov/ct2/results?term="ipad"	525	NCT03163823, NCT01836159, NCT03115788, NCT02783495, NCT02217436, NCT03595033, NCT02693275, NCT03864484, NCT01655485, NCT01917864, NCT01648504, NCT02378012, NCT02365090, NCT03054077, NCT01780090, NCT02474459, NCT05029739, NCT04742166, NCT01864408, NCT02065089, NCT05277103, NCT01878903, NCT02134782, NCT04185233, NCT02321657, NCT02615132, NCT03264352, NCT03836573, NCT04131062, NCT04273035, NCT029988…
mobile device	https://clinicaltrials.gov/ct2/results?term="mobile+device"	464	NCT02591459, NCT02988752, NCT03461393, NCT02637414, NCT05039970, NCT01930656, NCT01430936, NCT04381494, NCT01900288, NCT05072197, NCT02520622, NCT02017223, NCT03419637, NCT02600078, NCT03921346, NCT02061280, NCT01776086, NCT02891707, NCT04125758, NCT04838925, NCT03277053, NCT03382691, NCT02904278, NCT02632461, NCT02493647, NCT03442712, NCT03263897, NCT02005380, NCT03072966, NCT02948036, NCT047592…
android	https://clinicaltrials.gov/ct2/results?term="android"	406	NCT02591459, NCT02692222, NCT02778165, NCT03605225, NCT01913171, NCT04211285, NCT02910674, NCT01724554, NCT02916563, NCT01928108, NCT05468424, NCT05101837, NCT02280863, NCT02129868, NCT02474329, NCT04449107, NCT04591964, NCT01881009, NCT02849795, NCT03945500, NCT03094858, NCT05165615, NCT04763382, NCT04301128, NCT01156519, NCT04643626, NCT03486158, NCT03381976, NCT04725526, NCT04437667, NCT029217…
omron	https://clinicaltrials.gov/ct2/results?term="omron"	375	NCT03986281, NCT03130686, NCT03360669, NCT04144699, NCT03267420, NCT02552030, NCT04182009, NCT03378024, NCT04858295, NCT03288142, NCT02730052, NCT05014152, NCT01693250, NCT01280812, NCT05186584, NCT01212978, NCT01793064, NCT04273854, NCT01378897, NCT03872856, NCT00809666, NCT00280371, NCT01579136, NCT05180045, NCT01917981, NCT05321368, NCT05144737, NCT05397951, NCT04084236, NCT04082156, NCT035110…
dexcom	https://clinicaltrials.gov/ct2/results?term="dexcom"	352	NCT03935191, NCT04905628, NCT03602963, NCT04217161, NCT04794478, NCT04569240, NCT04818242, NCT03832907, NCT03613805, NCT05504785, NCT01514292, NCT05523362, NCT04225455, NCT01111370, NCT05144802, NCT04395378, NCT03772600, NCT04840446, NCT03877068, NCT01627210, NCT02087995, NCT00722241, NCT05439928, NCT04385862, NCT02880267, NCT03885362, NCT05059860, NCT05255783, NCT01514305, NCT03471949, NCT011854…
gt3x+	https://clinicaltrials.gov/ct2/results?term="gt3x+"	278	NCT02188875, NCT03295630, NCT02844101, NCT03187847, NCT02626897, NCT05416879, NCT04647578, NCT02512419, NCT02967016, NCT02938429, NCT04583176, NCT03228719, NCT02630953, NCT01569009, NCT01758003, NCT02610855, NCT05049759, NCT02677389, NCT04181697, NCT04651751, NCT02785107, NCT02724137, NCT03293303, NCT04761081, NCT02869854, NCT03518697, NCT03018379, NCT02851030, NCT03482570, NCT02741050, NCT052905…
activpal	https://clinicaltrials.gov/ct2/results?term="activpal"	228	NCT02821962, NCT04366388, NCT02878486, NCT03513341, NCT04950998, NCT05214937, NCT05148221, NCT05510297, NCT01972594, NCT02905929, NCT02467205, NCT03322059, NCT02911493, NCT01729936, NCT03473145, NCT03825497, NCT03739762, NCT00940706, NCT03493659, NCT01638260, NCT01580930, NCT02909725, NCT04507386, NCT03186924, NCT02978469, NCT03153930, NCT05029284, NCT01569009, NCT03848442, NCT03305731, NCT038159…
iphone	https://clinicaltrials.gov/ct2/results?term="iphone"	221	NCT02241252, NCT02552030, NCT02120391, NCT02108717, NCT02860533, NCT04787900, NCT01817595, NCT01626326, NCT01899274, NCT01629641, NCT02519491, NCT02005172, NCT02731326, NCT04619940, NCT03740477, NCT02271048, NCT05324566, NCT02160509, NCT01928108, NCT05148351, NCT02701257, NCT04453072, NCT04465214, NCT02570828, NCT02947477, NCT01825382, NCT01975428, NCT01994408, NCT03443284, NCT02270112, NCT050501…
kinect	https://clinicaltrials.gov/ct2/results?term="kinect"	195	NCT05295654, NCT02889289, NCT01762241, NCT02759328, NCT05100849, NCT04669431, NCT03999177, NCT02003963, NCT02801279, NCT04288973, NCT04862910, NCT03229733, NCT04692272, NCT02066116, NCT04413162, NCT05338229, NCT02808195, NCT03618433, NCT02364245, NCT05311358, NCT05411653, NCT04969588, NCT05328466, NCT02735265, NCT04464863, NCT03780296, NCT04717271, NCT02370368, NCT03607058, NCT02436837, NCT043500…
freestyle libre	https://clinicaltrials.gov/ct2/results?term="freestyle+libre"	185	NCT03448380, NCT03448367, NCT02734745, NCT03703999, NCT04604093, NCT03502174, NCT03182842, NCT02665455, NCT04147637, NCT02821117, NCT04417270, NCT04464772, NCT04997512, NCT03257501, NCT03607448, NCT02434315, NCT03141892, NCT04932928, NCT03159546, NCT03369899, NCT05144802, NCT05168306, NCT04533945, NCT04926623, NCT04959552, NCT03820050, NCT04739124, NCT04843527, NCT04641650, NCT02809365, NCT028245…
actiwatch	https://clinicaltrials.gov/ct2/results?term="actiwatch"	180	NCT02862951, NCT02300272, NCT00692471, NCT05276362, NCT04502654, NCT01818622, NCT03353558, NCT03754036, NCT00511836, NCT02838082, NCT04953754, NCT03661437, NCT02832804, NCT01017965, NCT04300036, NCT00928993, NCT05422599, NCT02463461, NCT01672489, NCT04400617, NCT02844400, NCT03663101, NCT05342662, NCT03033901, NCT00804661, NCT00976417, NCT00224211, NCT00654940, NCT00291265, NCT00506259, NCT042705…
smartwatch	https://clinicaltrials.gov/ct2/results?term="smartwatch"	140	NCT05425342, NCT04878965, NCT05463250, NCT04568317, NCT04667065, NCT04553861, NCT05161065, NCT04357834, NCT04780724, NCT03209557, NCT05167058, NCT05401435, NCT03750097, NCT05302193, NCT03986281, NCT02952911, NCT03761394, NCT04563572, NCT04050917, NCT04437914, NCT05467046, NCT04376853, NCT05509907, NCT04700540, NCT03828305, NCT04728100, NCT04689685, NCT04176926, NCT03857061, NCT05277935, NCT046132…
sensewear	https://clinicaltrials.gov/ct2/results?term="sensewear"	128	NCT02619357, NCT03030547, NCT00849446, NCT00781495, NCT04303936, NCT01678885, NCT02337075, NCT04726384, NCT01432327, NCT03132545, NCT00957008, NCT00167271, NCT02967367, NCT03716297, NCT02633748, NCT03995498, NCT02554474, NCT00487877, NCT02798237, NCT02068066, NCT01264809, NCT01696916, NCT01961245, NCT01530412, NCT04122950, NCT01209572, NCT01588262, NCT01848392, NCT01859442, NCT03131518, NCT030083…
digital camera	https://clinicaltrials.gov/ct2/results?term="digital+camera"	124	NCT02851147, NCT03757871, NCT02444039, NCT01318772, NCT03715738, NCT01274299, NCT01124513, NCT00840515, NCT00677430, NCT01882140, NCT04545996, NCT02367677, NCT00511758, NCT05463523, NCT01412905, NCT03133871, NCT04923763, NCT02393118, NCT00782483, NCT03177486, NCT02713711, NCT00595179, NCT04936204, NCT00934869, NCT00542373, NCT01352949, NCT01078467, NCT00401999, NCT03508856, NCT00503919, NCT020579…
fitness tracker	https://clinicaltrials.gov/ct2/results?term="fitness+tracker"	115	NCT03610854, NCT04738747, NCT02761018, NCT02960386, NCT04517019, NCT04506476, NCT03364673, NCT04902014, NCT04526444, NCT03971266, NCT05157646, NCT03758430, NCT04667182, NCT03672058, NCT03115398, NCT04857944, NCT02664233, NCT02812264, NCT05277935, NCT04809207, NCT04749004, NCT04018495, NCT04490395, NCT04688684, NCT03939572, NCT05077995, NCT03298230, NCT02909725, NCT03696446, NCT05011279, NCT029822…
garmin	https://clinicaltrials.gov/ct2/results?term="garmin"	114	NCT03566836, NCT05077722, NCT05110508, NCT05076539, NCT05011279, NCT03006315, NCT04842123, NCT05378373, NCT04270565, NCT03834181, NCT03360578, NCT03328039, NCT02619357, NCT04623138, NCT03679130, NCT04878952, NCT04933786, NCT03182439, NCT05319600, NCT03612063, NCT03933540, NCT05485532, NCT05486962, NCT03690674, NCT05419297, NCT03567460, NCT04713111, NCT04666558, NCT05273580, NCT03906162, NCT046756…
inertial measurement units	https://clinicaltrials.gov/ct2/results?term="inertial+measurement+units"	112	NCT02949817, NCT04529642, NCT05205824, NCT04489342, NCT04588155, NCT04867148, NCT05032911, NCT05104645, NCT05167877, NCT02541578, NCT04498585, NCT04389255, NCT05449730, NCT03473834, NCT03680014, NCT05462080, NCT03805464, NCT04751097, NCT05308368, NCT05006248, NCT04266743, NCT04268017, NCT03078673, NCT01620021, NCT05481918, NCT02236091, NCT02098122, NCT04968418, NCT05090501, NCT03143478, NCT049062…
fitbit charge	https://clinicaltrials.gov/ct2/results?term="fitbit+charge"	105	NCT02788929, NCT03489252, NCT03646435, NCT03640416, NCT03685695, NCT02659358, NCT02507791, NCT03069716, NCT02691104, NCT03659656, NCT02556567, NCT02932215, NCT04529824, NCT03951740, NCT04480541, NCT02744235, NCT04181697, NCT03953794, NCT02779543, NCT02697214, NCT04575402, NCT03072966, NCT04827446, NCT03949296, NCT03757182, NCT03806257, NCT03169179, NCT02958098, NCT04094844, NCT03290768, NCT032529…
nintendo wii	https://clinicaltrials.gov/ct2/results?term="nintendo+wii"	104	NCT01761383, NCT05464004, NCT01483677, NCT04819126, NCT04144556, NCT01299025, NCT01371253, NCT03235284, NCT04254328, NCT02542540, NCT01548664, NCT03983642, NCT01715662, NCT03622970, NCT02214108, NCT00692523, NCT01120392, NCT03436927, NCT01131819, NCT02287948, NCT01438671, NCT01305278, NCT03142087, NCT04038892, NCT02552043, NCT03928405, NCT02251470, NCT01442623, NCT01580787, NCT02715817, NCT047006…
xbox	https://clinicaltrials.gov/ct2/results?term="xbox"	100	NCT01762241, NCT02889289, NCT04669431, NCT02759328, NCT04692272, NCT04350034, NCT01883830, NCT05411653, NCT04497103, NCT02735265, NCT04717271, NCT02370368, NCT03906396, NCT04455256, NCT02851017, NCT02129023, NCT02500433, NCT04518319, NCT02786433, NCT03219112, NCT01416012, NCT03427762, NCT04802655, NCT04011579, NCT03169387, NCT04127448, NCT02483286, NCT01531816, NCT05398549, NCT04377191, NCT032292…
apple watch	https://clinicaltrials.gov/ct2/results?term="apple+watch"	95	NCT03798613, NCT04379921, NCT04510779, NCT05199844, NCT05324566, NCT05016791, NCT04792905, NCT05045456, NCT03426280, NCT03769207, NCT05271864, NCT05298553, NCT05008692, NCT04468321, NCT05207150, NCT04613232, NCT05007847, NCT04359238, NCT03809858, NCT03737149, NCT03970889, NCT04474730, NCT02827669, NCT04672811, NCT05167058, NCT04162574, NCT04276441, NCT04376853, NCT04912180, NCT05161065, NCT043044…
ipod	https://clinicaltrials.gov/ct2/results?term="ipod"	89	NCT02154282, NCT02926417, NCT01285726, NCT01385241, NCT02110264, NCT00799071, NCT04790474, NCT00727467, NCT03024411, NCT03124303, NCT02904928, NCT02621437, NCT02594956, NCT01114789, NCT01023412, NCT03950440, NCT00542854, NCT03100487, NCT01013363, NCT02995174, NCT04441515, NCT02237885, NCT03443284, NCT01899508, NCT03683420, NCT02457234, NCT03480724, NCT03226028, NCT02946060, NCT03507582, NCT034156…
smart watch	https://clinicaltrials.gov/ct2/results?term="smart+watch"	86	NCT04499807, NCT02587585, NCT02866188, NCT04623047, NCT04092985, NCT04454177, NCT05452512, NCT03566836, NCT03640416, NCT05450809, NCT04692974, NCT04047524, NCT03706872, NCT05044104, NCT05351580, NCT04378985, NCT05074849, NCT05440084, NCT04252482, NCT05271864, NCT05199844, NCT04629417, NCT01364740, NCT03574181, NCT04076215, NCT04978831, NCT04056767, NCT05374798, NCT04991142, NCT04453774, NCT055099…
accuchek	https://clinicaltrials.gov/ct2/results?term="accuchek"	78	NCT01657630, NCT02600845, NCT02609633, NCT03478969, NCT02105103, NCT01483352, NCT00486681, NCT00956800, NCT01130480, NCT02103595, NCT03033849, NCT02461394, NCT02916576, NCT01526044, NCT04417270, NCT01460446, NCT00824694, NCT02531386, NCT02225691, NCT00674986, NCT00552734, NCT01820169, NCT02403375, NCT01120444, NCT02084498, NCT01013402, NCT02268929, NCT02156349, NCT00643474, NCT01061216, NCT010508…
accu-chek	https://clinicaltrials.gov/ct2/results?term="accu-chek"	78	NCT01657630, NCT02600845, NCT02609633, NCT03478969, NCT02105103, NCT01483352, NCT00486681, NCT00956800, NCT01130480, NCT02103595, NCT03033849, NCT02461394, NCT02916576, NCT01526044, NCT04417270, NCT01460446, NCT00824694, NCT02531386, NCT02225691, NCT00674986, NCT00552734, NCT01820169, NCT02403375, NCT01120444, NCT02084498, NCT01013402, NCT02268929, NCT02156349, NCT00643474, NCT01061216, NCT010508…
digital therapeutic	https://clinicaltrials.gov/ct2/results?term="digital+therapeutic"	76	NCT05375500, NCT05016050, NCT05412966, NCT04325464, NCT04542642, NCT04909229, NCT04652622, NCT04985331, NCT05302050, NCT05147506, NCT05266716, NCT05486611, NCT03569618, NCT05034276, NCT03694327, NCT04925570, NCT03369626, NCT04326231, NCT04573296, NCT05146765, NCT05461599, NCT03683472, NCT04974645, NCT04886388, NCT05440721, NCT05351866, NCT05144685, NCT05094401, NCT00710099, NCT05031416, NCT047702…
am1+	https://clinicaltrials.gov/ct2/results?term="am1+"	68	NCT03182543, NCT00844805, NCT00604812, NCT01006161, NCT00423267, NCT01311882, NCT00111813, NCT00979459, NCT00496353, NCT01446003, NCT01413958, NCT00424554, NCT00724451, NCT01010672, NCT00539968, NCT01685424, NCT01431547, NCT00509236, NCT01462370, NCT01110603, NCT01294735, NCT01593735, NCT00782184, NCT00509262, NCT01505647, NCT00811928, NCT00568178, NCT00521924, NCT00826176, NCT00767000, NCT005397…
polar electro	https://clinicaltrials.gov/ct2/results?term="polar+electro"	62	NCT02931656, NCT01940003, NCT03280836, NCT04902196, NCT03064256, NCT01102634, NCT02680522, NCT05144815, NCT03216317, NCT04967235, NCT05059652, NCT02941770, NCT03277898, NCT02629302, NCT03200795, NCT04016909, NCT03094676, NCT04197024, NCT03949205, NCT03727893, NCT03771573, NCT02851017, NCT05244135, NCT02262208, NCT05456282, NCT04491708, NCT01960920, NCT03716960, NCT05207501, NCT02270294, NCT026041…
empatica	https://clinicaltrials.gov/ct2/results?term="empatica"	60	NCT03207685, NCT04807608, NCT03206502, NCT04623138, NCT03882671, NCT04983186, NCT04011189, NCT03694626, NCT04363489, NCT04912531, NCT03745118, NCT03507335, NCT03299842, NCT04865627, NCT04949204, NCT03369769, NCT03660501, NCT03753139, NCT03877328, NCT04917653, NCT03462797, NCT05512858, NCT04809194, NCT04912713, NCT03787147, NCT04638452, NCT04966468, NCT03732989, NCT04132362, NCT04550507, NCT032491…
delsys	https://clinicaltrials.gov/ct2/results?term="delsys"	57	NCT03944889, NCT05301270, NCT04287582, NCT03179098, NCT03821740, NCT02093611, NCT04361149, NCT01839305, NCT04685213, NCT04125407, NCT04562220, NCT02966990, NCT04384003, NCT03842241, NCT03548090, NCT02177929, NCT04154514, NCT05198466, NCT02718989, NCT02718690, NCT04540367, NCT05240599, NCT03882333, NCT05513781, NCT04241406, NCT01963026, NCT03296865, NCT05180812, NCT05200858, NCT04568928, NCT038282…
medtronic minimed	https://clinicaltrials.gov/ct2/results?term="medtronic+minimed"	57	NCT04414280, NCT02003898, NCT02179281, NCT01194882, NCT01726621, NCT01182493, NCT01394588, NCT04269668, NCT05477030, NCT04149262, NCT02135068, NCT03815487, NCT00298740, NCT01881009, NCT00211536, NCT03040414, NCT04145804, NCT02655666, NCT03760640, NCT03720080, NCT02614768, NCT03882463, NCT02130284, NCT02680457, NCT01083433, NCT03112538, NCT01616784, NCT04329871, NCT03977727, NCT01065402, NCT005986…
withings	https://clinicaltrials.gov/ct2/results?term="withings"	56	NCT04496843, NCT05266235, NCT04234828, NCT05178459, NCT04464499, NCT04493749, NCT05316350, NCT05316337, NCT04468321, NCT03099954, NCT04041466, NCT04030494, NCT04351386, NCT04116684, NCT03517709, NCT05396170, NCT04999735, NCT04778748, NCT02967367, NCT04560855, NCT04809922, NCT04471636, NCT04251000, NCT05099237, NCT04449653, NCT01975428, NCT05045924, NCT03516019, NCT04675853, NCT02853877, NCT043803…
axivity	https://clinicaltrials.gov/ct2/results?term="axivity"	53	NCT02879656, NCT04865627, NCT02301182, NCT04327414, NCT05463861, NCT04288557, NCT04098913, NCT05149443, NCT05037084, NCT02769182, NCT03159910, NCT04590755, NCT04816812, NCT02629666, NCT05155787, NCT04079894, NCT04144647, NCT04144686, NCT03172104, NCT01732653, NCT05488951, NCT03788525, NCT05237674, NCT03150784, NCT05465057, NCT05478018, NCT05200039, NCT03676491, NCT03993145, NCT04719858, NCT048664…
geneactiv	https://clinicaltrials.gov/ct2/results?term="geneactiv"	52	NCT02626897, NCT03898427, NCT03873220, NCT02616406, NCT03247387, NCT04860440, NCT03882671, NCT02332746, NCT03745118, NCT04858932, NCT05501379, NCT04634682, NCT02845791, NCT04288557, NCT05211973, NCT02071420, NCT05137093, NCT04239495, NCT03659877, NCT02964598, NCT05147974, NCT02896348, NCT05267639, NCT04979702, NCT02694263, NCT02999997, NCT04491110, NCT04004273, NCT02594527, NCT02881801, NCT040520…
sleep monitor	https://clinicaltrials.gov/ct2/results?term="sleep+monitor"	52	NCT04778748, NCT05049135, NCT04508595, NCT02454023, NCT03385187, NCT03473548, NCT02003729, NCT03276585, NCT03837249, NCT02392000, NCT05318131, NCT04743752, NCT03873220, NCT01912183, NCT03898427, NCT05127239, NCT04195958, NCT04437407, NCT04124679, NCT04627779, NCT04205370, NCT04084990, NCT04013321, NCT03299023, NCT05293340, NCT00251290, NCT04100967, NCT03635918, NCT04635098, NCT04160078, NCT020343…
watchpat	https://clinicaltrials.gov/ct2/results?term="watchpat"	52	NCT03188718, NCT03670914, NCT02649933, NCT02392000, NCT01291862, NCT04249011, NCT05042154, NCT02760680, NCT03600246, NCT01854190, NCT01500902, NCT04640493, NCT01501734, NCT05155813, NCT02426424, NCT01570738, NCT01929447, NCT04778748, NCT04305964, NCT03230110, NCT04005508, NCT01997723, NCT02987179, NCT04963205, NCT04047550, NCT05134402, NCT04191512, NCT02378831, NCT02755831, NCT03189940, NCT029937…
digital biomarker	https://clinicaltrials.gov/ct2/results?term="digital+biomarker"	50	NCT04413032, NCT05245903, NCT05009160, NCT04805957, NCT04851912, NCT04772170, NCT05048381, NCT04733989, NCT03611075, NCT05227339, NCT04130789, NCT05482958, NCT05501431, NCT04905160, NCT03538262, NCT04928976, NCT04828122, NCT04851496, NCT04846426, NCT04937959, NCT04951284, NCT04701177, NCT05440318, NCT04489186, NCT02843529, NCT04985539, NCT05083676, NCT04863378, NCT04219228, NCT03421223, NCT044496…
apdm	https://clinicaltrials.gov/ct2/results?term="apdm"	47	NCT02064543, NCT04354623, NCT04268147, NCT03247387, NCT04968418, NCT04626544, NCT04176263, NCT03725215, NCT04091464, NCT02748109, NCT02703883, NCT04518917, NCT04246476, NCT03607695, NCT04691102, NCT04823650, NCT04772898, NCT04668573, NCT05292794, NCT04403399, NCT05131906, NCT03882333, NCT02905292, NCT03190460, NCT05218213, NCT03869879, NCT02032758, NCT04600011, NCT05500963, NCT04674319, NCT027378…
ascensia diabetes	https://clinicaltrials.gov/ct2/results?term="ascensia+diabetes"	44	NCT03165110, NCT02371876, NCT02606838, NCT01714232, NCT01699763, NCT01575080, NCT01548885, NCT01466075, NCT01410773, NCT01328717, NCT02916576, NCT03033849, NCT05467345, NCT05449795, NCT03730480, NCT02568384, NCT02390167, NCT02150109, NCT02041377, NCT02041286, NCT01859494, NCT01824355, NCT01756274, NCT01614613, NCT01598610, NCT01474317, NCT01453413, NCT01447121, NCT01268488, NCT01268267, NCT012640…
enlite	https://clinicaltrials.gov/ct2/results?term="enlite"	43	NCT03249974, NCT03417466, NCT02246582, NCT01991470, NCT02649010, NCT01464346, NCT02423798, NCT01429467, NCT02130284, NCT01751932, NCT01755416, NCT02159638, NCT03653533, NCT02657213, NCT01161043, NCT01112696, NCT03326232, NCT03103867, NCT03177096, NCT02488616, NCT02862730, NCT01591681, NCT01881009, NCT04853810, NCT02657083, NCT03101865, NCT02523131, NCT02127827, NCT02846857, NCT04280991, NCT024900…
g-walk	https://clinicaltrials.gov/ct2/results?term="g-walk"	41	NCT04310982, NCT04240275, NCT04417855, NCT04619550, NCT04288960, NCT04932538, NCT04425811, NCT05514379, NCT04272398, NCT04377191, NCT05097196, NCT04672057, NCT05358288, NCT03528148, NCT04784026, NCT04547400, NCT03939559, NCT03104127, NCT05319626, NCT04213417, NCT04548310, NCT05425498, NCT05494879, NCT02617303, NCT05520541, NCT04659486, NCT05062187, NCT05027841, NCT03588663, NCT05369260, NCT048388…
actiheart	https://clinicaltrials.gov/ct2/results?term="actiheart"	40	NCT01995253, NCT01995162, NCT02348554, NCT02627911, NCT01378208, NCT02601053, NCT01209572, NCT01074801, NCT03235583, NCT02498002, NCT01317732, NCT01687803, NCT03174340, NCT03579810, NCT02047682, NCT02473835, NCT04732130, NCT05405257, NCT04550507, NCT04924517, NCT02007681, NCT03689023, NCT01886391, NCT02799849, NCT03216161, NCT02462291, NCT01513798, NCT00509925, NCT04815252, NCT02744183, NCT053097…
omnipod	https://clinicaltrials.gov/ct2/results?term="omnipod"	40	NCT04617795, NCT05409131, NCT00935129, NCT04226378, NCT05377385, NCT04196140, NCT04476472, NCT04176731, NCT04320069, NCT03478969, NCT00606034, NCT02733588, NCT04714216, NCT00476788, NCT01976728, NCT04223973, NCT03064906, NCT02897557, NCT03130101, NCT03216460, NCT01871870, NCT01271023, NCT01697150, NCT00846872, NCT02081001, NCT01867437, NCT03424044, NCT03697369, NCT02561078, NCT04853810, NCT015526…
stepwatch	https://clinicaltrials.gov/ct2/results?term="stepwatch"	40	NCT01217242, NCT03847454, NCT02424526, NCT01026909, NCT03848442, NCT02547506, NCT01388608, NCT01527162, NCT04310137, NCT04167059, NCT03544489, NCT04026295, NCT03373890, NCT04953806, NCT05046639, NCT01901211, NCT05421624, NCT04269239, NCT02584491, NCT02980575, NCT04280016, NCT01620541, NCT02282124, NCT03756571, NCT04891107, NCT02391948, NCT01694628, NCT02720159, NCT02594527, NCT02905292, NCT012502…
kinesia	https://clinicaltrials.gov/ct2/results?term="kinesia"	39	NCT01920425, NCT02657655, NCT03103919, NCT02765282, NCT04121793, NCT02125825, NCT01356056, NCT02152319, NCT02358876, NCT05153356, NCT01978080, NCT02046863, NCT02978781, NCT02569021, NCT02125383, NCT02468843, NCT03101241, NCT04703556, NCT03811405, NCT02006290, NCT05089604, NCT05361200, NCT01896115, NCT04815382, NCT04305275, NCT02387346, NCT04652583, NCT04725045, NCT05351580, NCT04877015, NCT036382…
polar rs	https://clinicaltrials.gov/ct2/results?term="polar+rs"	39	NCT03003429, NCT02352376, NCT02398344, NCT01736137, NCT01272518, NCT04607824, NCT03768921, NCT04779034, NCT03044938, NCT03016416, NCT02236117, NCT04967235, NCT01417975, NCT01431365, NCT02629302, NCT03376906, NCT03556540, NCT04042896, NCT02808611, NCT04491708, NCT00759876, NCT00592553, NCT00847379, NCT05231434, NCT02604147, NCT02924012, NCT05475652, NCT02755792, NCT03334357, NCT03660579, NCT051793…
tobii	https://clinicaltrials.gov/ct2/results?term="tobii"	39	NCT01943656, NCT03627962, NCT02382172, NCT04235790, NCT04395963, NCT05155280, NCT02874690, NCT04649892, NCT04608890, NCT04122391, NCT05034575, NCT02153723, NCT04886245, NCT04377893, NCT03054272, NCT01417026, NCT04733950, NCT05236803, NCT05501405, NCT04935203, NCT01945957, NCT03254264, NCT00784706, NCT03330860, NCT03947086, NCT03894241, NCT04823052, NCT04036708, NCT03355339, NCT04745494, NCT014747…
triggerfish	https://clinicaltrials.gov/ct2/results?term="triggerfish"	39	NCT01390779, NCT04000828, NCT01938287, NCT01972997, NCT01766947, NCT01906138, NCT00966108, NCT01906151, NCT01319617, NCT01769521, NCT01391078, NCT01253109, NCT02843971, NCT01347229, NCT01210963, NCT03047239, NCT01767753, NCT01906502, NCT01561001, NCT02658071, NCT01798966, NCT01560975, NCT01467453, NCT01217853, NCT01849536, NCT01263535, NCT01319604, NCT01983579, NCT01507584, NCT01495299, NCT018282…
actiwatch spectrum	https://clinicaltrials.gov/ct2/results?term="actiwatch+spectrum"	38	NCT01818622, NCT04953754, NCT02858245, NCT03067025, NCT05499741, NCT05070013, NCT01725750, NCT02954809, NCT02974101, NCT04160078, NCT03684460, NCT01489982, NCT03755011, NCT03114072, NCT03982888, NCT01873794, NCT02650362, NCT02650349, NCT02751216, NCT02530866, NCT04151251, NCT04824989, NCT03661437, NCT05454683, NCT05096273, NCT04402593, NCT04087603, NCT04576338, NCT04936321, NCT05206747, NCT043341…
onetouch	https://clinicaltrials.gov/ct2/results?term="onetouch"	38	NCT02429024, NCT02810522, NCT04205084, NCT00401622, NCT00333853, NCT03085251, NCT03033849, NCT02461394, NCT02916576, NCT03138174, NCT01795625, NCT03556605, NCT05354297, NCT02531386, NCT02521506, NCT02929654, NCT03920085, NCT01699763, NCT03262415, NCT01740778, NCT00741390, NCT01548885, NCT03189225, NCT01714232, NCT03737188, NCT01614613, NCT01916096, NCT04847999, NCT01472406, NCT04459104, NCT018743…
tandem diabetes care	https://clinicaltrials.gov/ct2/results?term="tandem+diabetes+care"	38	NCT03195140, NCT05422053, NCT05403502, NCT05204134, NCT05014789, NCT04503174, NCT01142895, NCT03591354, NCT03979352, NCT05111301, NCT02877771, NCT03581968, NCT04838561, NCT04807374, NCT03804983, NCT03369067, NCT04439903, NCT04189510, NCT04084171, NCT01839370, NCT04784637, NCT03844789, NCT03368937, NCT04201496, NCT04796779, NCT04510506, NCT03674281, NCT01945060, NCT02846831, NCT04266379, NCT050060…
the pip	https://clinicaltrials.gov/ct2/results?term="the+pip"	37	NCT03660735, NCT03094962, NCT02555891, NCT01914991, NCT02886078, NCT03618121, NCT03938532, NCT04568629, NCT02434913, NCT02244788, NCT01456871, NCT01604070, NCT03030963, NCT02593266, NCT04132544, NCT01279642, NCT04625621, NCT04928716, NCT02502279, NCT05465603, NCT05464680, NCT03666403, NCT04315610, NCT04675892, NCT04631081, NCT04977648, NCT02421419, NCT03856866, NCT03815019, NCT02224833, NCT025013…
pal technologies	https://clinicaltrials.gov/ct2/results?term="pal+technologies"	36	NCT04366388, NCT03825497, NCT02978469, NCT02494245, NCT05059132, NCT04297904, NCT03137836, NCT01972594, NCT03131752, NCT02821962, NCT05313204, NCT03560544, NCT04003324, NCT02998125, NCT03546738, NCT05372822, NCT04191772, NCT03919058, NCT03377634, NCT04039633, NCT01964482, NCT05455229, NCT03735992, NCT03422380, NCT03682523, NCT03263234, NCT05456815, NCT02561065, NCT03121911, NCT04142346, NCT051383…
vivofit	https://clinicaltrials.gov/ct2/results?term="vivofit"	36	NCT03006315, NCT02511821, NCT04711421, NCT02619357, NCT04986566, NCT04933786, NCT04878952, NCT03933540, NCT03906162, NCT03416634, NCT03307187, NCT04219800, NCT05455190, NCT05407038, NCT02637765, NCT04887077, NCT02997891, NCT04345484, NCT03567460, NCT04144127, NCT03227575, NCT03696446, NCT03821220, NCT02481401, NCT04698954, NCT04501913, NCT02727192, NCT03874988, NCT03688867, NCT04942431, NCT051978…
apnealink	https://clinicaltrials.gov/ct2/results?term="apnealink"	35	NCT03470493, NCT03748771, NCT00823134, NCT00354614, NCT02666781, NCT04254484, NCT02270853, NCT02454023, NCT00494117, NCT00493948, NCT01354756, NCT03793582, NCT02383706, NCT02440971, NCT01925430, NCT02954224, NCT01347398, NCT04549324, NCT03558659, NCT04536623, NCT02296710, NCT01801592, NCT03400319, NCT00207285, NCT05204004, NCT03850041, NCT04298658, NCT04345354, NCT04903951, NCT04955561, NCT048495…
kardia	https://clinicaltrials.gov/ct2/results?term="kardia"	35	NCT05053243, NCT03415841, NCT05140343, NCT05324111, NCT03093558, NCT03940066, NCT03557034, NCT04936035, NCT05103332, NCT04302311, NCT05407415, NCT03811795, NCT04076020, NCT03515083, NCT04809922, NCT04404465, NCT03860246, NCT04300270, NCT03037229, NCT04728100, NCT03761394, NCT02193321, NCT00035672, NCT02302118, NCT05206825, NCT04468477, NCT04075994, NCT04606693, NCT05504356, NCT05221229, NCT054418…
t:slim	https://clinicaltrials.gov/ct2/results?term="t:slim"	34	NCT03368937, NCT05403502, NCT03844789, NCT04084171, NCT03591354, NCT04016662, NCT03563313, NCT05422053, NCT05118945, NCT04902378, NCT03369067, NCT04503174, NCT02877771, NCT04796779, NCT05165615, NCT05014789, NCT03674281, NCT04414280, NCT03748433, NCT01973413, NCT04510506, NCT04614168, NCT04233229, NCT03796494, NCT05059860, NCT05204134, NCT05006040, NCT03195140, NCT03581968, NCT02241889, NCT042014…
bodymedia	https://clinicaltrials.gov/ct2/results?term="bodymedia"	33	NCT00781495, NCT01394705, NCT02967367, NCT02432924, NCT01358643, NCT02146001, NCT01537796, NCT01842113, NCT01432327, NCT00665444, NCT02633748, NCT03530956, NCT00801892, NCT03114241, NCT04245943, NCT01779960, NCT02798237, NCT01131871, NCT01076842, NCT03032731, NCT02204735, NCT02937480, NCT03845283, NCT02731768, NCT01226641, NCT03127059, NCT01901055, NCT02799849, NCT05073731, NCT03048851, NCT020392…
trigno	https://clinicaltrials.gov/ct2/results?term="trigno"	33	NCT05494489, NCT02569021, NCT05301270, NCT03944889, NCT04713033, NCT03821740, NCT04287582, NCT04361149, NCT02067702, NCT03548090, NCT05240599, NCT04540367, NCT02441985, NCT01963026, NCT03296865, NCT04314960, NCT05514392, NCT04568928, NCT05296551, NCT02851121, NCT04816929, NCT05520008, NCT05528250, NCT05146115, NCT04652934, NCT03348215, NCT05380089, NCT04132596, NCT03444688, NCT05073224, NCT039548…
gt9x link	https://clinicaltrials.gov/ct2/results?term="gt9x+link"	31	NCT03043976, NCT03168685, NCT03969056, NCT03541811, NCT03907891, NCT04249999, NCT03002818, NCT03692702, NCT05221723, NCT03262181, NCT05119504, NCT04039438, NCT04594473, NCT03805334, NCT04053712, NCT04093869, NCT04718753, NCT04949867, NCT05032638, NCT04618458, NCT04596384, NCT05412550, NCT05345041, NCT04094662, NCT04520256, NCT04912817, NCT05039385, NCT04280783, NCT04621045, NCT04805866, NCT045500…
actical	https://clinicaltrials.gov/ct2/results?term="actical"	30	NCT01678885, NCT01629342, NCT01560520, NCT04186338, NCT01655901, NCT04092322, NCT00949858, NCT02293278, NCT02799849, NCT03105622, NCT00847457, NCT04286919, NCT01697124, NCT01305447, NCT05482243, NCT04106154, NCT03432715, NCT02893969, NCT02375490, NCT00222560, NCT04298125, NCT04238910, NCT02661581, NCT00892983, NCT02589327, NCT04293224, NCT03334266, NCT02259413, NCT01666015, NCT00565864
polar h10	https://clinicaltrials.gov/ct2/results?term="polar+h10"	30	NCT04451850, NCT05228665, NCT04197024, NCT05485129, NCT05502094, NCT04179916, NCT04192669, NCT04402021, NCT05500716, NCT04693481, NCT04866901, NCT05482958, NCT05096793, NCT04955392, NCT05307107, NCT05244135, NCT05383846, NCT04970888, NCT04427267, NCT04832893, NCT04081064, NCT04718753, NCT04058249, NCT04514185, NCT04514172, NCT04263220, NCT05257317, NCT05387057, NCT04996654, NCT05443009
smart scale	https://clinicaltrials.gov/ct2/results?term="smart+scale"	30	NCT02030353, NCT03288701, NCT05457478, NCT04837586, NCT01369004, NCT03491293, NCT02387671, NCT00163878, NCT05378854, NCT03650088, NCT05426070, NCT05492916, NCT04293055, NCT03259893, NCT03377634, NCT05346614, NCT03945266, NCT03531112, NCT04655001, NCT05193084, NCT02867696, NCT04394754, NCT05424042, NCT04302389, NCT04999735, NCT04751656, NCT04077203, NCT05336266, NCT02166684, NCT02537145
contour next	https://clinicaltrials.gov/ct2/results?term="contour+next"	29	NCT03730480, NCT05467345, NCT03033849, NCT05449795, NCT02531386, NCT01699763, NCT01756274, NCT01588106, NCT02606838, NCT01548885, NCT03165110, NCT03737188, NCT04018976, NCT04126759, NCT04060693, NCT04413578, NCT04147273, NCT04142346, NCT03981328, NCT01909687, NCT03008044, NCT02241889, NCT02789319, NCT02862730, NCT04714762, NCT02687893, NCT03941652, NCT03565666, NCT05368194
minimed paradigm	https://clinicaltrials.gov/ct2/results?term="minimed+paradigm"	28	NCT01148862, NCT00417989, NCT01267175, NCT00441129, NCT00530023, NCT01182493, NCT00598663, NCT02636491, NCT01787903, NCT00582036, NCT02655666, NCT00875290, NCT01283425, NCT03112538, NCT01616784, NCT02488616, NCT01857895, NCT01324557, NCT02657083, NCT02846857, NCT02490098, NCT01216618, NCT02846831, NCT02129868, NCT02282254, NCT00919633, NCT01712594, NCT01454700
oura ring	https://clinicaltrials.gov/ct2/results?term="oura+ring"	28	NCT05129007, NCT04514640, NCT04257825, NCT05099237, NCT05512871, NCT04849572, NCT04487483, NCT05118191, NCT05116605, NCT05085132, NCT04826861, NCT05353244, NCT05482711, NCT04871295, NCT05154032, NCT02950363, NCT04251000, NCT04236661, NCT05116358, NCT05062148, NCT04628910, NCT03924297, NCT05260918, NCT05259475, NCT04415970, NCT04589793, NCT04095052, NCT05372900
samsung galaxy	https://clinicaltrials.gov/ct2/results?term="samsung+galaxy"	28	NCT04703166, NCT04809922, NCT05217524, NCT03273803, NCT03073031, NCT03343249, NCT03819907, NCT03922347, NCT04543656, NCT04985097, NCT01691027, NCT03412708, NCT04844567, NCT05256836, NCT04267744, NCT03334929, NCT03645213, NCT02860013, NCT01984840, NCT03532113, NCT05510232, NCT04132323, NCT03771300, NCT01752192, NCT04389788, NCT05398419, NCT01598181, NCT05196230
sleep tracker	https://clinicaltrials.gov/ct2/results?term="sleep+tracker"	28	NCT02967367, NCT03795129, NCT03877861, NCT03068598, NCT03889132, NCT05345106, NCT03928301, NCT04841668, NCT04246424, NCT02240082, NCT02982239, NCT03167372, NCT03617770, NCT04766424, NCT04487483, NCT04566068, NCT03066479, NCT04878380, NCT04557748, NCT04144231, NCT04516304, NCT03766269, NCT05132673, NCT04881539, NCT05483920, NCT04294095, NCT04032691, NCT03906955
dynaport	https://clinicaltrials.gov/ct2/results?term="dynaport"	27	NCT02089516, NCT02205242, NCT03507439, NCT02399254, NCT02158065, NCT01433198, NCT00962078, NCT01961245, NCT01554306, NCT03692793, NCT02223962, NCT03746873, NCT03883243, NCT04138173, NCT03840837, NCT01992081, NCT02424344, NCT03479567, NCT04019132, NCT05482620, NCT03095859, NCT04940312, NCT03676478, NCT03240640, NCT02696187, NCT03942302, NCT02780037
freestyle navigator	https://clinicaltrials.gov/ct2/results?term="freestyle+navigator"	27	NCT00843609, NCT00920881, NCT01526044, NCT00694473, NCT01214824, NCT01076218, NCT01455064, NCT00467675, NCT01713348, NCT00166673, NCT00939289, NCT01072565, NCT00465881, NCT00186004, NCT01474889, NCT03048227, NCT02727231, NCT01961622, NCT00760526, NCT00493935, NCT02099409, NCT00717977, NCT00406133, NCT01627509, NCT02727790, NCT01819844, NCT01666028
g4 platinum	https://clinicaltrials.gov/ct2/results?term="g4+platinum"	25	NCT02087995, NCT01751932, NCT02299479, NCT02159638, NCT02673203, NCT02300285, NCT02614768, NCT01973413, NCT02490085, NCT02774876, NCT02583776, NCT02258373, NCT02463682, NCT02705053, NCT02855307, NCT03349489, NCT02137512, NCT02556554, NCT03008044, NCT02359617, NCT01762059, NCT03335501, NCT02798250, NCT02626936, NCT02416765
remote monitoring device	https://clinicaltrials.gov/ct2/results?term="remote+monitoring+device"	25	NCT03415841, NCT04973644, NCT02689687, NCT05526768, NCT05045924, NCT01697150, NCT02743312, NCT04204031, NCT03582150, NCT04379986, NCT04557111, NCT00500175, NCT04780516, NCT04884165, NCT03246737, NCT02143232, NCT01360203, NCT04081753, NCT02391987, NCT01335984, NCT02168049, NCT04598659, NCT03491436, NCT04731142, NCT02119260
xsens	https://clinicaltrials.gov/ct2/results?term="xsens"	25	NCT03668990, NCT03840551, NCT04000581, NCT01279759, NCT02555982, NCT05488093, NCT04296084, NCT04541901, NCT03776201, NCT03240601, NCT03458403, NCT04263818, NCT05419310, NCT04713982, NCT05204797, NCT04892862, NCT04675398, NCT02118363, NCT04817514, NCT04576598, NCT03683849, NCT05297591, NCT04130295, NCT04891341, NCT04152616
insulet	https://clinicaltrials.gov/ct2/results?term="insulet"	24	NCT03064906, NCT03216460, NCT02897557, NCT04223973, NCT02359227, NCT02603614, NCT01697150, NCT01271023, NCT05409131, NCT04617795, NCT04476472, NCT04320069, NCT04196140, NCT04176731, NCT00977808, NCT01874392, NCT04383015, NCT04226378, NCT02561078, NCT04714216, NCT01418703, NCT01582139, NCT01390259, NCT04657783
dreem	https://clinicaltrials.gov/ct2/results?term="dreem"	23	NCT03725943, NCT05438017, NCT03657329, NCT05197855, NCT05513846, NCT05024578, NCT04855630, NCT04570761, NCT04262791, NCT04481347, NCT02956161, NCT05348837, NCT05315986, NCT05120674, NCT04581850, NCT05233566, NCT05181345, NCT03953196, NCT05118191, NCT05116605, NCT04451135, NCT04749706, NCT05154032
earlysense	https://clinicaltrials.gov/ct2/results?term="earlysense"	23	NCT05237518, NCT00361426, NCT02634359, NCT00382746, NCT01978340, NCT00361608, NCT02641327, NCT02036996, NCT02659982, NCT02318004, NCT00640718, NCT03356184, NCT05153460, NCT03332147, NCT03920761, NCT00875602, NCT05380102, NCT03873220, NCT02832518, NCT01774708, NCT03269643, NCT03257956, NCT03010774
vitalograph	https://clinicaltrials.gov/ct2/results?term="vitalograph"	23	NCT04826549, NCT01794390, NCT03282591, NCT04349735, NCT02651116, NCT02189044, NCT05189600, NCT03532893, NCT03712098, NCT02538601, NCT00006170, NCT01748643, NCT05357937, NCT05086432, NCT01390246, NCT02614001, NCT02062463, NCT03535168, NCT02552472, NCT05157048, NCT01171365, NCT04102800, NCT03930784
polar v800	https://clinicaltrials.gov/ct2/results?term="polar+v800"	22	NCT03602378, NCT04272229, NCT03739489, NCT05523466, NCT03919968, NCT05029700, NCT03986879, NCT02875106, NCT03566901, NCT03949205, NCT02982408, NCT05456282, NCT05109364, NCT03830424, NCT03737084, NCT04861220, NCT03497546, NCT03336710, NCT03777020, NCT04514354, NCT03043469, NCT03572153
vivosmart	https://clinicaltrials.gov/ct2/results?term="vivosmart"	22	NCT03834181, NCT03612063, NCT05273580, NCT04623138, NCT04751305, NCT04744740, NCT05354882, NCT02911649, NCT04714762, NCT04889131, NCT04756245, NCT04234997, NCT03941652, NCT04598087, NCT04411251, NCT04438018, NCT03811132, NCT05289310, NCT04831190, NCT05482048, NCT05520008, NCT04243226
vívosmart	https://clinicaltrials.gov/ct2/results?term="vívosmart"	22	NCT03834181, NCT03612063, NCT05273580, NCT04623138, NCT04751305, NCT04744740, NCT05354882, NCT02911649, NCT04714762, NCT04889131, NCT04756245, NCT04234997, NCT03941652, NCT04598087, NCT04411251, NCT04438018, NCT03811132, NCT05289310, NCT04831190, NCT05482048, NCT05520008, NCT04243226
bts bioengineering	https://clinicaltrials.gov/ct2/results?term="bts+bioengineering"	21	NCT05358288, NCT01292902, NCT05202873, NCT04276571, NCT01975740, NCT02212184, NCT01593007, NCT03390959, NCT05494879, NCT05097196, NCT01987271, NCT05369260, NCT04266899, NCT05387057, NCT04769011, NCT04924387, NCT05481918, NCT02793973, NCT04996654, NCT04162197, NCT05431660
e4 wristband	https://clinicaltrials.gov/ct2/results?term="e4+wristband"	21	NCT03874169, NCT05064527, NCT04011189, NCT03949569, NCT03745118, NCT03369769, NCT05512858, NCT04912713, NCT03787147, NCT04966468, NCT03732989, NCT03249116, NCT03813823, NCT04016961, NCT04911439, NCT04973956, NCT05250180, NCT05528926, NCT05213858, NCT05183412, NCT04301141
resperate	https://clinicaltrials.gov/ct2/results?term="resperate"	21	NCT01184755, NCT00951119, NCT00283231, NCT04238312, NCT01048424, NCT00594048, NCT00328016, NCT02608827, NCT02527070, NCT00833898, NCT03324529, NCT02110381, NCT02080533, NCT03357523, NCT01390727, NCT01627301, NCT02063828, NCT00314444, NCT01568177, NCT03695146, NCT00778960
ihealth	https://clinicaltrials.gov/ct2/results?term="ihealth"	19	NCT02632838, NCT03491436, NCT02956642, NCT02476162, NCT02949739, NCT03760796, NCT00183131, NCT03340311, NCT04493437, NCT04514536, NCT04490525, NCT04607278, NCT04294303, NCT02048748, NCT03477669, NCT03080818, NCT03368417, NCT03415880, NCT03725189
legsys	https://clinicaltrials.gov/ct2/results?term="legsys"	19	NCT04528966, NCT04306588, NCT03176511, NCT02337218, NCT02777060, NCT02165163, NCT03616145, NCT02556164, NCT03135535, NCT02043834, NCT05407207, NCT05235113, NCT05520008, NCT05200858, NCT02214342, NCT04753320, NCT05240716, NCT04649268, NCT05434078
metamax 3b	https://clinicaltrials.gov/ct2/results?term="metamax+3b"	19	NCT03928990, NCT02481388, NCT04902196, NCT02638961, NCT05277597, NCT05216549, NCT02647060, NCT04197635, NCT05216536, NCT02726672, NCT04514185, NCT04514172, NCT04263220, NCT05234008, NCT01368367, NCT04337411, NCT02551900, NCT03598101, NCT04041934
metamax3b	https://clinicaltrials.gov/ct2/results?term="metamax3b"	19	NCT03928990, NCT02481388, NCT04902196, NCT02638961, NCT05277597, NCT05216549, NCT02647060, NCT04197635, NCT05216536, NCT02726672, NCT04514185, NCT04514172, NCT04263220, NCT05234008, NCT01368367, NCT04337411, NCT02551900, NCT03598101, NCT04041934
mobile ecg	https://clinicaltrials.gov/ct2/results?term="mobile+ecg"	19	NCT04375241, NCT05206825, NCT05140343, NCT04300270, NCT04000542, NCT03259893, NCT02898337, NCT01428778, NCT03860246, NCT03515083, NCT05268978, NCT03761394, NCT03811795, NCT01858779, NCT03966976, NCT03440762, NCT04463524, NCT05247320, NCT04577859
xiaomi	https://clinicaltrials.gov/ct2/results?term="xiaomi"	19	NCT04568408, NCT02830607, NCT04592796, NCT04337398, NCT03397849, NCT03774212, NCT04312321, NCT03735381, NCT03697759, NCT05193084, NCT04584021, NCT02893566, NCT05071989, NCT05461989, NCT05306522, NCT04489043, NCT04980703, NCT05478941, NCT04857944
akili	https://clinicaltrials.gov/ct2/results?term="akili"	18	NCT04445116, NCT02265718, NCT02828644, NCT05183919, NCT04897074, NCT03310281, NCT02822937, NCT02792296, NCT01943539, NCT02674633, NCT04956887, NCT05099874, NCT03844269, NCT03649074, NCT04870320, NCT04843930, NCT03569618, NCT03746197
coaguchek	https://clinicaltrials.gov/ct2/results?term="coaguchek"	18	NCT02139072, NCT00867646, NCT02042417, NCT04679298, NCT04136379, NCT02869737, NCT01742936, NCT01976013, NCT00594828, NCT00468702, NCT02371044, NCT04074980, NCT00506870, NCT02776566, NCT01033279, NCT00878137, NCT00925197, NCT02825394
activepal	https://clinicaltrials.gov/ct2/results?term="activepal"	17	NCT03649893, NCT03548792, NCT01221363, NCT02341261, NCT02978469, NCT02335437, NCT02124356, NCT05148221, NCT03083587, NCT04578067, NCT02341716, NCT02550015, NCT02867969, NCT05155410, NCT04804527, NCT03545347, NCT04898790
fingertip pulse oximeter	https://clinicaltrials.gov/ct2/results?term="fingertip+pulse+oximeter"	17	NCT03496493, NCT01605955, NCT05481515, NCT05093062, NCT04581863, NCT04373161, NCT05218525, NCT02604173, NCT01984840, NCT05083988, NCT04731181, NCT05285657, NCT05003271, NCT04946708, NCT03707249, NCT05346302, NCT04602260
medtronic carelink	https://clinicaltrials.gov/ct2/results?term="medtronic+carelink"	17	NCT01023022, NCT00814476, NCT00885677, NCT00294645, NCT00873899, NCT00769457, NCT02849769, NCT00730548, NCT01526629, NCT03544424, NCT02026635, NCT04489225, NCT03047486, NCT01887431, NCT01320007, NCT00530023, NCT03112538
rehacom	https://clinicaltrials.gov/ct2/results?term="rehacom"	17	NCT04239456, NCT03170492, NCT02747784, NCT05002062, NCT05133869, NCT02324959, NCT05462678, NCT05514379, NCT01078129, NCT05192447, NCT01788618, NCT05348135, NCT05355389, NCT04178564, NCT04472351, NCT03679468, NCT04866979
accucheck	https://clinicaltrials.gov/ct2/results?term="accucheck"	16	NCT00486681, NCT01067560, NCT03276949, NCT00906503, NCT04569240, NCT03935919, NCT02418676, NCT04127448, NCT02572856, NCT04233203, NCT01187329, NCT03159494, NCT01855282, NCT01378117, NCT05362071, NCT03552562
accu-check	https://clinicaltrials.gov/ct2/results?term="accu-check"	16	NCT00486681, NCT01067560, NCT03276949, NCT00906503, NCT04569240, NCT03935919, NCT02418676, NCT04127448, NCT02572856, NCT04233203, NCT01187329, NCT03159494, NCT01855282, NCT01378117, NCT05362071, NCT03552562
actiware	https://clinicaltrials.gov/ct2/results?term="actiware"	16	NCT02853487, NCT02214212, NCT01162317, NCT04921215, NCT04246424, NCT03503695, NCT04824989, NCT01725750, NCT05130229, NCT05402137, NCT02688569, NCT03616249, NCT03744156, NCT04779866, NCT02967185, NCT04402593
biosensics	https://clinicaltrials.gov/ct2/results?term="biosensics"	16	NCT01880229, NCT05271435, NCT02777060, NCT03431025, NCT02835248, NCT03135535, NCT03599076, NCT04308512, NCT03176511, NCT02556164, NCT04266808, NCT05407207, NCT04649268, NCT04528966, NCT01510457, NCT02819011
heartmath	https://clinicaltrials.gov/ct2/results?term="heartmath"	16	NCT04077658, NCT02769403, NCT02565563, NCT02119936, NCT04275830, NCT01641328, NCT01599598, NCT04077450, NCT01599624, NCT04522791, NCT05085392, NCT03816540, NCT02642666, NCT05202418, NCT04897165, NCT03660085
polar ft	https://clinicaltrials.gov/ct2/results?term="polar+ft"	16	NCT02109588, NCT04439682, NCT04254146, NCT04124354, NCT01723293, NCT01723098, NCT01696201, NCT02756143, NCT01753622, NCT02420288, NCT01790347, NCT01843608, NCT01990430, NCT03917576, NCT02887027, NCT05433610
samsung gear	https://clinicaltrials.gov/ct2/results?term="samsung+gear"	16	NCT02456987, NCT04942561, NCT05267704, NCT03698526, NCT03740607, NCT03832478, NCT04268901, NCT03229109, NCT03412708, NCT03685422, NCT03583450, NCT02997085, NCT03753139, NCT03645213, NCT05510232, NCT03588182
silvercloud	https://clinicaltrials.gov/ct2/results?term="silvercloud"	16	NCT01498107, NCT03062202, NCT05016154, NCT04493593, NCT03188575, NCT04762173, NCT03068286, NCT04162847, NCT02614443, NCT05499676, NCT04342494, NCT04636840, NCT03062215, NCT03271645, NCT03077997, NCT03068676
smart technology	https://clinicaltrials.gov/ct2/results?term="smart+technology"	16	NCT02742662, NCT02976376, NCT03690492, NCT05190926, NCT04946747, NCT05379504, NCT03724474, NCT03089853, NCT05493046, NCT04400955, NCT04589923, NCT05268263, NCT05252130, NCT02499250, NCT01473550, NCT03577990
camntech	https://clinicaltrials.gov/ct2/results?term="camntech"	15	NCT05211635, NCT02075359, NCT05161546, NCT03256851, NCT03417440, NCT03621761, NCT04997278, NCT02462291, NCT03216161, NCT04075565, NCT03794947, NCT03895450, NCT03147222, NCT03603561, NCT03031951
embletta	https://clinicaltrials.gov/ct2/results?term="embletta"	15	NCT00642486, NCT02085720, NCT00359216, NCT02204865, NCT00827905, NCT01979120, NCT04731168, NCT03295149, NCT02012868, NCT03307928, NCT04992676, NCT01501734, NCT00661843, NCT01746381, NCT02890550
lifevest	https://clinicaltrials.gov/ct2/results?term="lifevest"	15	NCT02700880, NCT02149290, NCT03319160, NCT02825966, NCT01448005, NCT01446965, NCT05123885, NCT01326624, NCT03016754, NCT03203629, NCT04504188, NCT03388905, NCT02481206, NCT04675957, NCT02816047
motionlogger	https://clinicaltrials.gov/ct2/results?term="motionlogger"	15	NCT03730974, NCT02741505, NCT01322022, NCT05164354, NCT04048785, NCT03642028, NCT01171508, NCT03082755, NCT03573141, NCT03682185, NCT03339258, NCT03828708, NCT04137445, NCT04065256, NCT03451383
pkmas	https://clinicaltrials.gov/ct2/results?term="pkmas"	15	NCT02071186, NCT02954328, NCT03883217, NCT03872115, NCT02427997, NCT03406754, NCT02656316, NCT05512299, NCT04054960, NCT02503930, NCT04054726, NCT04429230, NCT04972578, NCT02221544, NCT03086772
propeller health	https://clinicaltrials.gov/ct2/results?term="propeller+health"	15	NCT03860519, NCT01509183, NCT02162576, NCT03065205, NCT02617420, NCT03733457, NCT02615743, NCT04656223, NCT03834350, NCT02994238, NCT03380429, NCT03883594, NCT04228107, NCT04179461, NCT03357341
sleepio	https://clinicaltrials.gov/ct2/results?term="sleepio"	15	NCT04180709, NCT04272892, NCT05050201, NCT05511285, NCT05397353, NCT02571595, NCT03688763, NCT03322774, NCT03062891, NCT04766229, NCT03596879, NCT02988375, NCT05244889, NCT02805998, NCT05173844
digi walker	https://clinicaltrials.gov/ct2/results?term="digi+walker"	14	NCT01719822, NCT00756795, NCT02554435, NCT02750241, NCT01071811, NCT01432327, NCT04259905, NCT02413385, NCT04320654, NCT03544489, NCT01918020, NCT01758003, NCT01569009, NCT01144078
ekso bionics	https://clinicaltrials.gov/ct2/results?term="ekso+bionics"	14	NCT02566850, NCT02128152, NCT04550039, NCT03727919, NCT05187650, NCT04000373, NCT04309305, NCT03355755, NCT02943915, NCT02132702, NCT05241457, NCT04737395, NCT04781621, NCT04105114
kardia mobile	https://clinicaltrials.gov/ct2/results?term="kardia+mobile"	14	NCT05140343, NCT03940066, NCT05407415, NCT03557034, NCT03811795, NCT04809922, NCT03860246, NCT03515083, NCT04300270, NCT04728100, NCT03761394, NCT04302311, NCT03609450, NCT05302713
physilog	https://clinicaltrials.gov/ct2/results?term="physilog"	14	NCT03769636, NCT03636971, NCT02185404, NCT04315285, NCT04895787, NCT02114489, NCT04328779, NCT04266782, NCT03654495, NCT03676452, NCT05046236, NCT04587895, NCT04605809, NCT03761212
smart pill bottle	https://clinicaltrials.gov/ct2/results?term="smart+pill+bottle"	14	NCT04054557, NCT05086731, NCT01887210, NCT02690649, NCT05349188, NCT03772327, NCT05192928, NCT05273736, NCT03734887, NCT03022266, NCT05259501, NCT02707471, NCT04086875, NCT04694820
zio patch	https://clinicaltrials.gov/ct2/results?term="zio+patch"	14	NCT03309956, NCT01559246, NCT02954380, NCT05444335, NCT05442203, NCT01694563, NCT03168529, NCT03180073, NCT02031484, NCT01970969, NCT05366803, NCT03221777, NCT02547168, NCT04216667
eko devices	https://clinicaltrials.gov/ct2/results?term="eko+devices"	13	NCT05459545, NCT05176899, NCT05105503, NCT05080504, NCT05010655, NCT05010642, NCT04933890, NCT04404452, NCT04400513, NCT04400435, NCT05144633, NCT03458806, NCT05318599
emfit	https://clinicaltrials.gov/ct2/results?term="emfit"	13	NCT02661919, NCT01855178, NCT04493437, NCT03928301, NCT04996511, NCT05351775, NCT04490525, NCT04863378, NCT04548895, NCT03224455, NCT04267744, NCT04144231, NCT05297773
fitbit aria	https://clinicaltrials.gov/ct2/results?term="fitbit+aria"	13	NCT02387671, NCT03434535, NCT04675853, NCT05481697, NCT03945266, NCT05231824, NCT02615171, NCT05249465, NCT04621045, NCT04280783, NCT03459573, NCT04065243, NCT05454943
fitbit flex 2	https://clinicaltrials.gov/ct2/results?term="fitbit+flex+2"	13	NCT03354091, NCT03167372, NCT03352245, NCT03869970, NCT03385083, NCT03826394, NCT03524716, NCT03027791, NCT03902210, NCT04974554, NCT03908099, NCT03416010, NCT03336320
fitmate	https://clinicaltrials.gov/ct2/results?term="fitmate"	13	NCT02348554, NCT05299541, NCT04114175, NCT04477915, NCT04050930, NCT04089410, NCT05004948, NCT03509818, NCT00924521, NCT04107545, NCT05184361, NCT03811197, NCT01989806
motionwatch	https://clinicaltrials.gov/ct2/results?term="motionwatch"	13	NCT05211635, NCT04618978, NCT03147222, NCT05161546, NCT03216837, NCT03910426, NCT03459118, NCT04235374, NCT05036304, NCT05273892, NCT03895450, NCT05440825, NCT03603561
wristox	https://clinicaltrials.gov/ct2/results?term="wristox"	13	NCT03045796, NCT04248842, NCT02330055, NCT05325814, NCT05407038, NCT03377621, NCT02143297, NCT03295149, NCT03660501, NCT03816566, NCT05171322, NCT05099237, NCT04305340
breas	https://clinicaltrials.gov/ct2/results?term="breas"	12	NCT01104610, NCT01641965, NCT04210050, NCT05236075, NCT01671540, NCT02068911, NCT01885650, NCT02599246, NCT04705675, NCT00560287, NCT01199354, NCT01400542
jawbone up	https://clinicaltrials.gov/ct2/results?term="jawbone+up"	12	NCT02779543, NCT02260297, NCT02744235, NCT02878486, NCT03217708, NCT01869348, NCT02457715, NCT03632694, NCT02867696, NCT05179395, NCT03321149, NCT03187275
mini-mitter	https://clinicaltrials.gov/ct2/results?term="mini-mitter"	12	NCT02300272, NCT01017965, NCT01697124, NCT03417440, NCT03303404, NCT00390572, NCT00374556, NCT02688569, NCT03744156, NCT02967185, NCT05092308, NCT00565864
pamsys	https://clinicaltrials.gov/ct2/results?term="pamsys"	12	NCT05271435, NCT01880229, NCT05434078, NCT04753320, NCT01510457, NCT02214329, NCT01568957, NCT05235113, NCT02777060, NCT02819011, NCT04308512, NCT02230267
proteus digital health	https://clinicaltrials.gov/ct2/results?term="proteus+digital+health"	12	NCT02797262, NCT01960257, NCT02800655, NCT04088955, NCT03693040, NCT03164902, NCT02827630, NCT02553512, NCT01804257, NCT01503008, NCT04194528, NCT01320358
seeq	https://clinicaltrials.gov/ct2/results?term="seeq"	12	NCT02484898, NCT04008771, NCT03182153, NCT02898545, NCT02793895, NCT02594007, NCT03001765, NCT02156076, NCT01995552, NCT05520671, NCT00249756, NCT03160625
smart glasses	https://clinicaltrials.gov/ct2/results?term="smart+glasses"	12	NCT04434612, NCT03565419, NCT04329026, NCT05030649, NCT04378166, NCT05409807, NCT03419351, NCT04742465, NCT05015179, NCT03958682, NCT03781583, NCT04518514
balansens	https://clinicaltrials.gov/ct2/results?term="balansens"	11	NCT04306588, NCT02214342, NCT02165163, NCT02043834, NCT02777060, NCT02556164, NCT03135535, NCT04649268, NCT05520008, NCT05200858, NCT03735654
biostamp	https://clinicaltrials.gov/ct2/results?term="biostamp"	11	NCT04514549, NCT04201834, NCT03814382, NCT05052281, NCT03615261, NCT03257189, NCT04268355, NCT04739423, NCT04935762, NCT04536623, NCT04254484
eversense	https://clinicaltrials.gov/ct2/results?term="eversense"	11	NCT03613805, NCT03815552, NCT04836546, NCT05131139, NCT03908125, NCT02932514, NCT03808376, NCT04161651, NCT03445065, NCT04160156, NCT03565666
mi band	https://clinicaltrials.gov/ct2/results?term="mi+band"	11	NCT02893566, NCT02830607, NCT03735381, NCT05071989, NCT04568408, NCT05129943, NCT03697759, NCT03504267, NCT04489043, NCT05478941, NCT04857944
movemonitor	https://clinicaltrials.gov/ct2/results?term="movemonitor"	11	NCT02223962, NCT03883243, NCT04138173, NCT02424344, NCT04940312, NCT04006015, NCT05008770, NCT03649698, NCT04034212, NCT03240640, NCT03942302
senseonics	https://clinicaltrials.gov/ct2/results?term="senseonics"	11	NCT02933164, NCT02154126, NCT03815552, NCT02932514, NCT02647905, NCT03613805, NCT05131139, NCT04836546, NCT03908125, NCT03808376, NCT03565666
sleep profiler	https://clinicaltrials.gov/ct2/results?term="sleep+profiler"	11	NCT03773601, NCT03796338, NCT05480904, NCT04651582, NCT03291626, NCT03128671, NCT04810442, NCT05034159, NCT04964999, NCT04959838, NCT04014387
smart insole	https://clinicaltrials.gov/ct2/results?term="smart+insole"	11	NCT02316600, NCT02586519, NCT04194970, NCT05335798, NCT05074849, NCT05265533, NCT04266743, NCT04268017, NCT03468647, NCT02994966, NCT05509907
tobii pro	https://clinicaltrials.gov/ct2/results?term="tobii+pro"	11	NCT04235790, NCT04395963, NCT04122391, NCT05034575, NCT04886245, NCT04733950, NCT05236803, NCT04935203, NCT03894241, NCT03355339, NCT05212714
zio-xt	https://clinicaltrials.gov/ct2/results?term="zio-xt"	11	NCT02392754, NCT04056715, NCT02547168, NCT04546763, NCT03221777, NCT02506244, NCT02506621, NCT02683174, NCT02952781, NCT02406820, NCT04126486
airsense	https://clinicaltrials.gov/ct2/results?term="airsense"	10	NCT03043703, NCT02963597, NCT02535234, NCT02748681, NCT03592108, NCT00225381, NCT02357706, NCT04747535, NCT04925739, NCT05457127
gait up	https://clinicaltrials.gov/ct2/results?term="gait+up"	10	NCT02185404, NCT04315285, NCT04895787, NCT04328779, NCT03654495, NCT05046236, NCT04605809, NCT03384602, NCT04337411, NCT03761212
guardian connect	https://clinicaltrials.gov/ct2/results?term="guardian+connect"	10	NCT04809285, NCT03710083, NCT05150041, NCT04249102, NCT03966911, NCT04358263, NCT04020822, NCT04378114, NCT04776811, NCT03941652
guardian sensor	https://clinicaltrials.gov/ct2/results?term="guardian+sensor"	10	NCT04378114, NCT03710083, NCT04020822, NCT04776811, NCT03966911, NCT03040414, NCT04742023, NCT05069727, NCT04809285, NCT00464386
kardiamobile	https://clinicaltrials.gov/ct2/results?term="kardiamobile"	10	NCT05407415, NCT03515057, NCT04493437, NCT05067114, NCT05085860, NCT05053243, NCT04468477, NCT05403736, NCT04000542, NCT04291898
neurosky	https://clinicaltrials.gov/ct2/results?term="neurosky"	10	NCT02237885, NCT02583581, NCT02625805, NCT03541707, NCT02523105, NCT03298308, NCT05385146, NCT05011448, NCT04429126, NCT05196672
nox t3	https://clinicaltrials.gov/ct2/results?term="nox+t3"	10	NCT03930316, NCT04876625, NCT05235984, NCT03886454, NCT03033901, NCT04458038, NCT03050255, NCT02774642, NCT02173145, NCT04932447
nox-t3	https://clinicaltrials.gov/ct2/results?term="nox-t3"	10	NCT03930316, NCT04876625, NCT05235984, NCT03886454, NCT03033901, NCT04458038, NCT03050255, NCT02774642, NCT02173145, NCT04932447
smart glove	https://clinicaltrials.gov/ct2/results?term="smart+glove"	10	NCT02592759, NCT02431390, NCT03465631, NCT03741400, NCT05214521, NCT02772510, NCT03559829, NCT03644277, NCT05193539, NCT05391919
suunto	https://clinicaltrials.gov/ct2/results?term="suunto"	10	NCT03068598, NCT03507335, NCT04378179, NCT00740558, NCT03470246, NCT04456192, NCT03545958, NCT03753139, NCT04917653, NCT03986840
wearable defibrillator	https://clinicaltrials.gov/ct2/results?term="wearable+defibrillator"	10	NCT01326624, NCT01448005, NCT01446965, NCT02188147, NCT02122549, NCT02073942, NCT02700880, NCT02149290, NCT05073419, NCT03016754
bodyguardian	https://clinicaltrials.gov/ct2/results?term="bodyguardian"	9	NCT02255526, NCT01808053, NCT03441022, NCT01975402, NCT04336644, NCT02609841, NCT04809285, NCT03417830, NCT02497937
everion	https://clinicaltrials.gov/ct2/results?term="everion"	9	NCT04134429, NCT04914702, NCT03661606, NCT03745118, NCT04086251, NCT04191356, NCT04039074, NCT03901183, NCT03785197
galaxy tab	https://clinicaltrials.gov/ct2/results?term="galaxy+tab"	9	NCT03073031, NCT04985097, NCT05256836, NCT04267744, NCT02860013, NCT03532113, NCT01984840, NCT01752192, NCT01598181
imotions	https://clinicaltrials.gov/ct2/results?term="imotions"	9	NCT04775758, NCT04254965, NCT03894670, NCT05302518, NCT03986619, NCT03773549, NCT02525978, NCT03854656, NCT03557684
minimitter	https://clinicaltrials.gov/ct2/results?term="minimitter"	9	NCT00692471, NCT00928993, NCT01687803, NCT00511836, NCT02660385, NCT03045874, NCT03334266, NCT01625546, NCT02827799
misfit	https://clinicaltrials.gov/ct2/results?term="misfit"	9	NCT03783663, NCT03061357, NCT02417480, NCT02980744, NCT03221465, NCT02694380, NCT02785406, NCT04539210, NCT04355325
neurotracker	https://clinicaltrials.gov/ct2/results?term="neurotracker"	9	NCT05278273, NCT03951246, NCT04427852, NCT03213730, NCT04970589, NCT04051138, NCT03763344, NCT04988919, NCT05100589
researchkit	https://clinicaltrials.gov/ct2/results?term="researchkit"	9	NCT02799407, NCT03048890, NCT03277365, NCT03197948, NCT03085875, NCT05443503, NCT03006653, NCT02693496, NCT02792439
resmed s9	https://clinicaltrials.gov/ct2/results?term="resmed+s9"	9	NCT01482065, NCT01462409, NCT02273089, NCT01556464, NCT02345694, NCT01578031, NCT02808338, NCT01629862, NCT01405313
s9 autoset	https://clinicaltrials.gov/ct2/results?term="s9+autoset"	9	NCT01482065, NCT02440971, NCT02273089, NCT01556464, NCT01013207, NCT02220803, NCT02078778, NCT01951248, NCT01765608
smartinhaler	https://clinicaltrials.gov/ct2/results?term="smartinhaler"	9	NCT02999789, NCT02386722, NCT02451709, NCT02275078, NCT02176694, NCT04289714, NCT03648450, NCT01253330, NCT03460834
zio xt patch	https://clinicaltrials.gov/ct2/results?term="zio+xt+patch"	9	NCT02547168, NCT02392754, NCT03221777, NCT02506244, NCT02506621, NCT02683174, NCT02406820, NCT04546763, NCT02952781
apostherapy	https://clinicaltrials.gov/ct2/results?term="apostherapy"	8	NCT03171168, NCT03167671, NCT03153956, NCT01562652, NCT01266382, NCT01450254, NCT01412814, NCT04732962
bluetooth scale	https://clinicaltrials.gov/ct2/results?term="bluetooth+scale"	8	NCT02689687, NCT02708654, NCT04560335, NCT04708769, NCT02360293, NCT04337619, NCT04787380, NCT05473767
faros 360	https://clinicaltrials.gov/ct2/results?term="faros+360"	8	NCT04209738, NCT04579497, NCT03753139, NCT04917653, NCT04967118, NCT05293093, NCT03814694, NCT05330247
guardian real time	https://clinicaltrials.gov/ct2/results?term="guardian+real+time"	8	NCT01429467, NCT01394588, NCT00824148, NCT00598663, NCT00922402, NCT01775059, NCT02159638, NCT00764556
guardian real-time	https://clinicaltrials.gov/ct2/results?term="guardian+real-time"	8	NCT01429467, NCT01394588, NCT00824148, NCT00598663, NCT00922402, NCT01775059, NCT02159638, NCT00764556
monica an24	https://clinicaltrials.gov/ct2/results?term="monica+an24"	8	NCT01280357, NCT01026948, NCT03370822, NCT03519399, NCT01360905, NCT03922854, NCT02627482, NCT05376475
multisense	https://clinicaltrials.gov/ct2/results?term="multisense"	8	NCT05357729, NCT05044585, NCT05359328, NCT04661423, NCT05466942, NCT01128166, NCT02222103, NCT04480385
pear therapeutics	https://clinicaltrials.gov/ct2/results?term="pear+therapeutics"	8	NCT04325464, NCT04129580, NCT03826966, NCT05412966, NCT04542642, NCT03751280, NCT04817267, NCT04909229
smartband	https://clinicaltrials.gov/ct2/results?term="smartband"	8	NCT03995225, NCT04565652, NCT03175614, NCT03574480, NCT04172623, NCT03872258, NCT03264209, NCT05461976
wireless weight scale	https://clinicaltrials.gov/ct2/results?term="wireless+weight+scale"	8	NCT02564445, NCT02048748, NCT01770366, NCT05289310, NCT04801810, NCT02489370, NCT02961192, NCT05151445
biostrap	https://clinicaltrials.gov/ct2/results?term="biostrap"	7	NCT05279066, NCT05123001, NCT04381182, NCT04548895, NCT04843371, NCT04605965, NCT04225663
bluetooth enabled blood pressure	https://clinicaltrials.gov/ct2/results?term="bluetooth+enabled+blood+pressure"	7	NCT03728790, NCT05144737, NCT03749746, NCT03760796, NCT04306770, NCT03582150, NCT03642275
bluetooth-enabled blood pressure	https://clinicaltrials.gov/ct2/results?term="bluetooth-enabled+blood+pressure"	7	NCT03728790, NCT05144737, NCT03749746, NCT03760796, NCT04306770, NCT03582150, NCT03642275
emotiv epoc	https://clinicaltrials.gov/ct2/results?term="emotiv+epoc"	7	NCT03439800, NCT04005313, NCT03753230, NCT05088135, NCT05243784, NCT04863040, NCT03308981
eyeque	https://clinicaltrials.gov/ct2/results?term="eyeque"	7	NCT04474041, NCT04693260, NCT04820218, NCT04693247, NCT03957408, NCT04955379, NCT03929588
freeemg	https://clinicaltrials.gov/ct2/results?term="freeemg"	7	NCT05344183, NCT05197777, NCT02982460, NCT05115396, NCT05142943, NCT04924387, NCT02793973
handheld pulse oximeter	https://clinicaltrials.gov/ct2/results?term="handheld+pulse+oximeter"	7	NCT04366414, NCT04084535, NCT00956488, NCT04910750, NCT03762252, NCT04138472, NCT04152109
happify	https://clinicaltrials.gov/ct2/results?term="happify"	7	NCT04567888, NCT04112225, NCT03306654, NCT04068805, NCT03233022, NCT04094792, NCT05016050
kenz	https://clinicaltrials.gov/ct2/results?term="kenz+"	7	NCT04462627, NCT03405688, NCT03405402, NCT03401125, NCT04849338, NCT04344613, NCT01721863
microsoft band	https://clinicaltrials.gov/ct2/results?term="microsoft+band"	7	NCT02779543, NCT03518229, NCT03098277, NCT03416634, NCT02895841, NCT02921074, NCT03425877
philips actiwatch	https://clinicaltrials.gov/ct2/results?term="philips+actiwatch"	7	NCT02844400, NCT04254484, NCT01725750, NCT04576338, NCT04334135, NCT04244604, NCT04536623
rapael	https://clinicaltrials.gov/ct2/results?term="rapael"	7	NCT02431390, NCT03039764, NCT03741400, NCT03559829, NCT03644277, NCT02949817, NCT05193539
smart inhaler	https://clinicaltrials.gov/ct2/results?term="smart+inhaler"	7	NCT03648450, NCT04810169, NCT04250779, NCT02252289, NCT05269043, NCT05495698, NCT04796844
sony playstation	https://clinicaltrials.gov/ct2/results?term="sony+playstation"	7	NCT02759328, NCT01304017, NCT01373762, NCT00983970, NCT01414686, NCT02425527, NCT03048851
spirodoc	https://clinicaltrials.gov/ct2/results?term="spirodoc"	7	NCT02325076, NCT03399201, NCT05461391, NCT03335891, NCT04170361, NCT05354726, NCT04254159
aircurve	https://clinicaltrials.gov/ct2/results?term="aircurve"	6	NCT02356367, NCT02930460, NCT03195660, NCT02365064, NCT04133350, NCT04801069
apnea link	https://clinicaltrials.gov/ct2/results?term="apnea+link"	6	NCT01947634, NCT01347398, NCT00823134, NCT01321229, NCT02979184, NCT04053738
apple health	https://clinicaltrials.gov/ct2/results?term="apple+health"	6	NCT02659280, NCT03702543, NCT03048890, NCT04809285, NCT04505124, NCT03384550
asus phone	https://clinicaltrials.gov/ct2/results?term="asus+phone"	6	NCT03681717, NCT03862573, NCT03693469, NCT03692390, NCT03681743, NCT03681730
bgstar	https://clinicaltrials.gov/ct2/results?term="bgstar"	6	NCT02082028, NCT01730885, NCT01504620, NCT01729546, NCT04253431, NCT01909687
bioharness	https://clinicaltrials.gov/ct2/results?term="bioharness"	6	NCT05425511, NCT01672489, NCT04243226, NCT04188769, NCT04915339, NCT01833104
cardiacsense	https://clinicaltrials.gov/ct2/results?term="cardiacsense"	6	NCT04580615, NCT03477734, NCT04353453, NCT04215185, NCT05370066, NCT05322382
cloud dx	https://clinicaltrials.gov/ct2/results?term="cloud+dx"	6	NCT03741855, NCT03493867, NCT04868630, NCT03015363, NCT04869826, NCT02856633
cognision	https://clinicaltrials.gov/ct2/results?term="cognision"	6	NCT00938665, NCT00582127, NCT04025502, NCT02187796, NCT02769234, NCT04928703
dario blood glucose	https://clinicaltrials.gov/ct2/results?term="dario+blood+glucose"	6	NCT02352298, NCT02910674, NCT02053584, NCT02357043, NCT02916563, NCT04057248
eksogt	https://clinicaltrials.gov/ct2/results?term="eksogt"	6	NCT04778852, NCT03355755, NCT04013997, NCT04781621, NCT04309305, NCT03641651
emotion faros	https://clinicaltrials.gov/ct2/results?term="emotion+faros"	6	NCT04281927, NCT02875106, NCT05293093, NCT04156711, NCT04143269, NCT05315739
freestyle lite	https://clinicaltrials.gov/ct2/results?term="freestyle+lite"	6	NCT02531386, NCT03262415, NCT01614613, NCT02654392, NCT02789319, NCT02629900
garmin forerunner	https://clinicaltrials.gov/ct2/results?term="garmin+forerunner"	6	NCT03182439, NCT02818244, NCT04747223, NCT05472701, NCT02966158, NCT05216536
ginger.io	https://clinicaltrials.gov/ct2/results?term="ginger.io"	6	NCT02491307, NCT03303456, NCT02499094, NCT02249793, NCT02497755, NCT02761720
healthkit	https://clinicaltrials.gov/ct2/results?term="healthkit"	6	NCT04183010, NCT03090321, NCT05443503, NCT04294940, NCT03968055, NCT03459573
heartguide	https://clinicaltrials.gov/ct2/results?term="heartguide"	6	NCT03986281, NCT04640051, NCT04863508, NCT05490303, NCT04473443, NCT04180605
hexoskin	https://clinicaltrials.gov/ct2/results?term="hexoskin"	6	NCT04453891, NCT02591758, NCT04983199, NCT05340608, NCT05507190, NCT04614844
ibgstar	https://clinicaltrials.gov/ct2/results?term="ibgstar"	6	NCT02073188, NCT01825382, NCT01504620, NCT01730885, NCT01817595, NCT01975428
inpen	https://clinicaltrials.gov/ct2/results?term="inpen"	6	NCT05515939, NCT05029271, NCT05036343, NCT04809285, NCT03830216, NCT03676465
kaia	https://clinicaltrials.gov/ct2/results?term="kaia"	6	NCT04290078, NCT04615377, NCT04299165, NCT04411108, NCT04457843, NCT00653081
mio slice	https://clinicaltrials.gov/ct2/results?term="mio+slice"	6	NCT03951740, NCT03183323, NCT03740074, NCT03270202, NCT03336047, NCT03260114
movisens	https://clinicaltrials.gov/ct2/results?term="movisens"	6	NCT03934060, NCT03272230, NCT02496312, NCT03542396, NCT03898336, NCT05252039
movesense	https://clinicaltrials.gov/ct2/results?term="movesense"	6	NCT03470246, NCT03507335, NCT04378179, NCT05418881, NCT03753139, NCT04917653
mystar	https://clinicaltrials.gov/ct2/results?term="mystar"	6	NCT01395212, NCT00384982, NCT02585674, NCT03949504, NCT03737188, NCT01909687
polar beat	https://clinicaltrials.gov/ct2/results?term="polar+beat"	6	NCT05043454, NCT03109340, NCT03445741, NCT05096793, NCT04426864, NCT02315742
polar loop	https://clinicaltrials.gov/ct2/results?term="polar+loop"	6	NCT03320746, NCT02911649, NCT02735616, NCT02677857, NCT03123900, NCT05520697
sensor dot	https://clinicaltrials.gov/ct2/results?term="sensor+dot"	6	NCT04642105, NCT04284072, NCT04489186, NCT03745118, NCT04584385, NCT04755504
smartsleep	https://clinicaltrials.gov/ct2/results?term="smartsleep"	6	NCT03911154, NCT03665844, NCT04611828, NCT05309473, NCT03600194, NCT05146427
t-slim	https://clinicaltrials.gov/ct2/results?term="t-slim"	6	NCT01142895, NCT04838561, NCT03979352, NCT05111301, NCT04741685, NCT04233203
vimove	https://clinicaltrials.gov/ct2/results?term="vimove"	6	NCT03159767, NCT01572779, NCT04489342, NCT05509465, NCT03151265, NCT03001037
zephyr biopatch	https://clinicaltrials.gov/ct2/results?term="zephyr+biopatch"	6	NCT02548624, NCT02570906, NCT01848912, NCT03538275, NCT05278143, NCT02411240
actisleep	https://clinicaltrials.gov/ct2/results?term="actisleep"	5	NCT03090178, NCT02463461, NCT02887027, NCT02582567, NCT02188940
autoset s9	https://clinicaltrials.gov/ct2/results?term="autoset+s9"	5	NCT02117908, NCT02209220, NCT03444857, NCT02953028, NCT03221205
bagnoli	https://clinicaltrials.gov/ct2/results?term="bagnoli"	5	NCT02067702, NCT05513781, NCT02441985, NCT01791114, NCT03256357
bayer contour	https://clinicaltrials.gov/ct2/results?term="bayer+contour"	5	NCT01789021, NCT03253237, NCT01432275, NCT03008044, NCT02882737
beddit	https://clinicaltrials.gov/ct2/results?term="beddit"	5	NCT01633151, NCT03178305, NCT03388918, NCT04336020, NCT04609644
better therapeutics	https://clinicaltrials.gov/ct2/results?term="better+therapeutics"	5	NCT05357248, NCT04886388, NCT05302050, NCT05266625, NCT05094401
breas medical	https://clinicaltrials.gov/ct2/results?term="breas+medical"	5	NCT01641965, NCT04210050, NCT05236075, NCT02599246, NCT01104610
cardioskin	https://clinicaltrials.gov/ct2/results?term="cardioskin"	5	NCT03964025, NCT03932227, NCT03725462, NCT04069390, NCT03805243
caretaker medical	https://clinicaltrials.gov/ct2/results?term="caretaker+medical"	5	NCT04685733, NCT02942836, NCT02831777, NCT05035719, NCT04817137
cogito	https://clinicaltrials.gov/ct2/results?term="cogito"	5	NCT04150354, NCT02167373, NCT04159480, NCT02742064, NCT03268109
epatch	https://clinicaltrials.gov/ct2/results?term="epatch"	5	NCT05337371, NCT05200676, NCT05134454, NCT04143269, NCT05315739
freestyle freedom	https://clinicaltrials.gov/ct2/results?term="freestyle+freedom"	5	NCT03033849, NCT01519466, NCT01548885, NCT01714232, NCT03737188
galaxy s7	https://clinicaltrials.gov/ct2/results?term="galaxy+s7"	5	NCT03234504, NCT03412708, NCT03334929, NCT05510232, NCT04132323
healthpatch	https://clinicaltrials.gov/ct2/results?term="healthpatch"	5	NCT02933307, NCT03163537, NCT03037710, NCT02844400, NCT02472340
ideea	https://clinicaltrials.gov/ct2/results?term="ideea"	5	NCT01678885, NCT00951951, NCT00694447, NCT00287053, NCT02627040
lifecorder	https://clinicaltrials.gov/ct2/results?term="lifecorder"	5	NCT01918384, NCT02545855, NCT02050906, NCT02835326, NCT05040152
med reminder	https://clinicaltrials.gov/ct2/results?term="med+reminder"	5	NCT00273780, NCT01229722, NCT01755312, NCT02827695, NCT03722966
med-reminder	https://clinicaltrials.gov/ct2/results?term="med-reminder"	5	NCT00273780, NCT01229722, NCT01755312, NCT02827695, NCT03722966
medsignals	https://clinicaltrials.gov/ct2/results?term="medsignals"	5	NCT00071500, NCT02017041, NCT02472925, NCT01257347, NCT01411839
microsoft band 2	https://clinicaltrials.gov/ct2/results?term="microsoft+band+2"	5	NCT03518229, NCT02779543, NCT03098277, NCT02921074, NCT03425877
muse headband	https://clinicaltrials.gov/ct2/results?term="muse+headband"	5	NCT02564302, NCT02786771, NCT04184037, NCT04654130, NCT03039530
nightware	https://clinicaltrials.gov/ct2/results?term="nightware"	5	NCT04040387, NCT03828656, NCT03795987, NCT05365607, NCT03934658
omada health	https://clinicaltrials.gov/ct2/results?term="omada+health"	5	NCT05394766, NCT05368454, NCT04892680, NCT03312764, NCT02664064
polar oh1	https://clinicaltrials.gov/ct2/results?term="polar+oh1"	5	NCT05336227, NCT04403373, NCT04528953, NCT04550039, NCT04805866
shimmer3	https://clinicaltrials.gov/ct2/results?term="shimmer3"	5	NCT03909919, NCT05393362, NCT03414749, NCT05440825, NCT03573141
smart textile	https://clinicaltrials.gov/ct2/results?term="smart+textile"	5	NCT00299559, NCT02080611, NCT05473702, NCT03725462, NCT04938271
smartphone breathalyzer	https://clinicaltrials.gov/ct2/results?term="smartphone+breathalyzer"	5	NCT02963818, NCT02841735, NCT05153811, NCT04086576, NCT03335735
the quell	https://clinicaltrials.gov/ct2/results?term="the+quell"	5	NCT02944513, NCT03714425, NCT02809846, NCT05200858, NCT04680533
under armour	https://clinicaltrials.gov/ct2/results?term="under+armour"	5	NCT05023785, NCT03027063, NCT03542604, NCT03143894, NCT04598646
valedo	https://clinicaltrials.gov/ct2/results?term="valedo"	5	NCT04364243, NCT02503410, NCT03641651, NCT02170753, NCT05082649
vivoactive	https://clinicaltrials.gov/ct2/results?term="vivoactive"	5	NCT05485532, NCT03843320, NCT04357834, NCT04713111, NCT03336827
akern bioresearch	https://clinicaltrials.gov/ct2/results?term="akern+bioresearch"	4	NCT03592940, NCT03683238, NCT02832414, NCT04296721
basis peak	https://clinicaltrials.gov/ct2/results?term="basis+peak"	4	NCT02697214, NCT03137628, NCT02621801, NCT02621788
biostamprc	https://clinicaltrials.gov/ct2/results?term="biostamprc"	4	NCT04219670, NCT03247387, NCT03540082, NCT03714282
bloomlife	https://clinicaltrials.gov/ct2/results?term="bloomlife"	4	NCT05060172, NCT03982654, NCT03969433, NCT04437576
bluetooth blood pressure	https://clinicaltrials.gov/ct2/results?term="bluetooth+blood+pressure"	4	NCT02827695, NCT03978429, NCT05074173, NCT05291767
cardea solo	https://clinicaltrials.gov/ct2/results?term="cardea+solo"	4	NCT05431972, NCT04615546, NCT03761394, NCT03207230
cyberglove	https://clinicaltrials.gov/ct2/results?term="cyberglove"	4	NCT00283907, NCT04947462, NCT05023434, NCT02072369
dario bgms	https://clinicaltrials.gov/ct2/results?term="dario+bgms"	4	NCT02053584, NCT02352298, NCT02357043, NCT02910674
fora 2-in-1	https://clinicaltrials.gov/ct2/results?term="fora+2-in-1"	4	NCT01373489, NCT04203173, NCT02088658, NCT05357742
heartcheck	https://clinicaltrials.gov/ct2/results?term="heartcheck"	4	NCT03619317, NCT02110433, NCT02262351, NCT02351063
insole sensor	https://clinicaltrials.gov/ct2/results?term="insole+sensor"	4	NCT02170493, NCT02334618, NCT05265533, NCT02667392
lifelight	https://clinicaltrials.gov/ct2/results?term="lifelight"	4	NCT04589923, NCT03998098, NCT04763746, NCT04003662
medminder	https://clinicaltrials.gov/ct2/results?term="medminder"	4	NCT01105104, NCT01087255, NCT03254043, NCT01356277
medrhythms	https://clinicaltrials.gov/ct2/results?term="medrhythms"	4	NCT04689256, NCT04891107, NCT05421624, NCT04314076
mobile eeg	https://clinicaltrials.gov/ct2/results?term="mobile+eeg"	4	NCT03775915, NCT03813290, NCT05342688, NCT04014387
mpu6050	https://clinicaltrials.gov/ct2/results?term="mpu6050"	4	NCT03787979, NCT04807738, NCT05323916, NCT03747185
mycite	https://clinicaltrials.gov/ct2/results?term="mycite"	4	NCT03643159, NCT03892889, NCT03881449, NCT02091882
neofect	https://clinicaltrials.gov/ct2/results?term="neofect"	4	NCT03741400, NCT03039764, NCT03559829, NCT02431390
polar a300	https://clinicaltrials.gov/ct2/results?term="polar+a300"	4	NCT03601663, NCT04717726, NCT03016728, NCT03049124
polar a360	https://clinicaltrials.gov/ct2/results?term="polar+a360"	4	NCT03359928, NCT03921346, NCT05279222, NCT03467594
polar m200	https://clinicaltrials.gov/ct2/results?term="polar+m200"	4	NCT05077995, NCT03919058, NCT04334603, NCT03561688
polar s810i	https://clinicaltrials.gov/ct2/results?term="polar+s810i"	4	NCT03142373, NCT03580538, NCT04251858, NCT02065258
proteus discover	https://clinicaltrials.gov/ct2/results?term="proteus+discover"	4	NCT02827630, NCT03164902, NCT02968576, NCT04414917
protokinetics zeno	https://clinicaltrials.gov/ct2/results?term="protokinetics+zeno"	4	NCT02185404, NCT04732962, NCT04106661, NCT04115215
rapael smart	https://clinicaltrials.gov/ct2/results?term="rapael+smart"	4	NCT03741400, NCT03559829, NCT03644277, NCT05193539
relion	https://clinicaltrials.gov/ct2/results?term="relion"	4	NCT03495908, NCT04253431, NCT02789319, NCT03182543
smart shoe insole	https://clinicaltrials.gov/ct2/results?term="smart+shoe+insole"	4	NCT05265533, NCT02316600, NCT03153943, NCT03874728
tandem insulin pump	https://clinicaltrials.gov/ct2/results?term="tandem+insulin+pump"	4	NCT05059860, NCT04243629, NCT04163874, NCT02701257
temptraq	https://clinicaltrials.gov/ct2/results?term="temptraq"	4	NCT03264833, NCT05203809, NCT04756869, NCT04511208
verily study watch	https://clinicaltrials.gov/ct2/results?term="verily+study+watch"	4	NCT05501431, NCT04985539, NCT05276362, NCT04753385
visi mobile	https://clinicaltrials.gov/ct2/results?term="visi+mobile"	4	NCT02933307, NCT05456360, NCT02996227, NCT02675868
vitalpatch	https://clinicaltrials.gov/ct2/results?term="vitalpatch"	4	NCT04202718, NCT04556240, NCT05290831, NCT03507439
adherium	https://clinicaltrials.gov/ct2/results?term="adherium"	3	NCT03648450, NCT05111262, NCT02999789
amazfit	https://clinicaltrials.gov/ct2/results?term="amazfit"	3	NCT04042610, NCT04560335, NCT04585581
biotelemetry	https://clinicaltrials.gov/ct2/results?term="biotelemetry"	3	NCT02447952, NCT05350046, NCT03248882
bluetooth-enabled scale	https://clinicaltrials.gov/ct2/results?term="bluetooth-enabled scale"	3	NCT03367936, NCT03398590, NCT03508622
breas vivo	https://clinicaltrials.gov/ct2/results?term="breas+vivo"	3	NCT01104610, NCT04210050, NCT02068911
cognoa	https://clinicaltrials.gov/ct2/results?term="cognoa"	3	NCT04326231, NCT04151290, NCT05223374
contour link	https://clinicaltrials.gov/ct2/results?term="contour+link"	3	NCT01328717, NCT01677546, NCT02882737
contour xt	https://clinicaltrials.gov/ct2/results?term="contour+xt"	3	NCT01789021, NCT04935957, NCT01909687
digital accelerometer	https://clinicaltrials.gov/ct2/results?term="digital+accelerometer"	3	NCT02448147, NCT02059382, NCT02685735
digitsole	https://clinicaltrials.gov/ct2/results?term="digitsole"	3	NCT05104645, NCT02596191, NCT05509907
embrace watch	https://clinicaltrials.gov/ct2/results?term="embrace+watch"	3	NCT03207685, NCT03206502, NCT03831802
emwave 2	https://clinicaltrials.gov/ct2/results?term="emwave+2"	3	NCT02119936, NCT01599598, NCT03816540
epoc by emotiv	https://clinicaltrials.gov/ct2/results?term="epoc+by+emotiv"	3	NCT02583581, NCT02625805, NCT02523105
equivital	https://clinicaltrials.gov/ct2/results?term="equivital"	3	NCT04105101, NCT02114749, NCT04138446
everon	https://clinicaltrials.gov/ct2/results?term="everon"	3	NCT00875602, NCT00640718, NCT05351775
freespira	https://clinicaltrials.gov/ct2/results?term="freespira"	3	NCT03039231, NCT02998502, NCT05427708
freestyle insulinx	https://clinicaltrials.gov/ct2/results?term="freestyle+insulinx"	3	NCT01432275, NCT01519466, NCT01909687
freestyle precision	https://clinicaltrials.gov/ct2/results?term="freestyle+precision"	3	NCT02553408, NCT03460444, NCT01596504
g5 platinum	https://clinicaltrials.gov/ct2/results?term="g5+platinum"	3	NCT02556554, NCT04725799, NCT02846831
galaxy s8	https://clinicaltrials.gov/ct2/results?term="galaxy+s8"	3	NCT03698526, NCT03922347, NCT04844567
googlefit	https://clinicaltrials.gov/ct2/results?term="googlefit"	3	NCT04505124, NCT03384550, NCT03108651
ibrain	https://clinicaltrials.gov/ct2/results?term="ibrain"	3	NCT05391113, NCT05121129, NCT03605524
iglucose	https://clinicaltrials.gov/ct2/results?term="iglucose"	3	NCT04206748, NCT02709707, NCT05453357
iheart	https://clinicaltrials.gov/ct2/results?term="iheart"	3	NCT02731326, NCT03882411, NCT05446818
ipro cgm	https://clinicaltrials.gov/ct2/results?term="ipro+cgm"	3	NCT04090580, NCT02336438, NCT04127994
ipro continuous	https://clinicaltrials.gov/ct2/results?term="ipro+continuous"	3	NCT04015388, NCT02530450, NCT01386645
istride	https://clinicaltrials.gov/ct2/results?term="istride"	3	NCT02185404, NCT04434313, NCT03649217
kardia heart	https://clinicaltrials.gov/ct2/results?term="kardia+heart"	3	NCT03093558, NCT03037229, NCT04075994
levl	https://clinicaltrials.gov/ct2/results?term="levl"	3	NCT03299543, NCT01458756, NCT05396846
loop band	https://clinicaltrials.gov/ct2/results?term="loop+band"	3	NCT03240926, NCT03797300, NCT04668053
mio fuse	https://clinicaltrials.gov/ct2/results?term="mio+fuse"	3	NCT02697214, NCT02826122, NCT02774655
nexus6	https://clinicaltrials.gov/ct2/results?term="nexus6"	3	NCT02451709, NCT01253330, NCT03460834
nonin pulse oximeter	https://clinicaltrials.gov/ct2/results?term="nonin+pulse+oximeter"	3	NCT01843244, NCT00751439, NCT05099237
nosefrida	https://clinicaltrials.gov/ct2/results?term="nosefrida"	3	NCT03666429, NCT02219334, NCT04599101
optalert	https://clinicaltrials.gov/ct2/results?term="optalert"	3	NCT02832336, NCT01672502, NCT01672489
orcam	https://clinicaltrials.gov/ct2/results?term="orcam"	3	NCT02526680, NCT03248388, NCT04974307
oxitone 1000	https://clinicaltrials.gov/ct2/results?term="oxitone+1000"	3	NCT04018547, NCT02870179, NCT02658045
oxitone	https://clinicaltrials.gov/ct2/results?term="oxitone"	3	NCT02658045, NCT02870179, NCT04018547
palmsat	https://clinicaltrials.gov/ct2/results?term="palmsat"	3	NCT04801810, NCT05289310, NCT04151927
palo alto health sciences	https://clinicaltrials.gov/ct2/results?term="palo+alto+health+sciences"	3	NCT03039231, NCT02998502, NCT01955954
pivot breath sensor	https://clinicaltrials.gov/ct2/results?term="pivot+breath+sensor"	3	NCT04133064, NCT03870022, NCT03835260
polar a370	https://clinicaltrials.gov/ct2/results?term="polar+a370"	3	NCT04299165, NCT03362918, NCT05157932
polar m400	https://clinicaltrials.gov/ct2/results?term="polar+m400"	3	NCT03253406, NCT02802800, NCT04763005
polar m430	https://clinicaltrials.gov/ct2/results?term="polar+m430"	3	NCT03807323, NCT05387057, NCT04996654
qardioarm	https://clinicaltrials.gov/ct2/results?term="qardioarm"	3	NCT03919214, NCT03923790, NCT04326686
quell device	https://clinicaltrials.gov/ct2/results?term="quell+device"	3	NCT02809846, NCT03714425, NCT02944513
readiband	https://clinicaltrials.gov/ct2/results?term="readiband"	3	NCT03877861, NCT04434716, NCT05261321
s9 vpap	https://clinicaltrials.gov/ct2/results?term="s9+vpap"	3	NCT04084990, NCT02808338, NCT01405313
sensor insole	https://clinicaltrials.gov/ct2/results?term="sensor+insole"	3	NCT03222921, NCT04268680, NCT04308044
smart garment	https://clinicaltrials.gov/ct2/results?term="smart+garment"	3	NCT05340608, NCT02930148, NCT04613141
smart sock	https://clinicaltrials.gov/ct2/results?term="smart+sock+"	3	NCT04446247, NCT03630016, NCT04613141
strava	https://clinicaltrials.gov/ct2/results?term="strava"	3	NCT04977700, NCT04857918, NCT05264155
tom tom spark	https://clinicaltrials.gov/ct2/results?term="tom+tom+spark"	3	NCT03182439, NCT02818244, NCT03612063
tyto	https://clinicaltrials.gov/ct2/results?term="tyto"	3	NCT02723890, NCT03452020, NCT02849938
vector mouthguard	https://clinicaltrials.gov/ct2/results?term="vector+mouthguard"	3	NCT03394248, NCT02529618, NCT04946747
actiwatch-64	https://clinicaltrials.gov/ct2/results?term="actiwatch-64"	2	NCT04798573, NCT02036684
adamm	https://clinicaltrials.gov/ct2/results?term="adamm"	2	NCT04857814, NCT03340714
agamatrix	https://clinicaltrials.gov/ct2/results?term="agamatrix"	2	NCT01889355, NCT01885546
aiocare	https://clinicaltrials.gov/ct2/results?term="aiocare"	2	NCT03894475, NCT05516745
amiigo	https://clinicaltrials.gov/ct2/results?term="amiigo"	2	NCT03441022, NCT02506244
automated device for asthma monitoring	https://clinicaltrials.gov/ct2/results?term="automated+device+for+asthma+monitoring"	2	NCT03340714, NCT01696357
autoset s8	https://clinicaltrials.gov/ct2/results?term="autoset+s8"	2	NCT01210261, NCT00509223
aw64	https://clinicaltrials.gov/ct2/results?term="aw64"	2	NCT00393042, NCT01184235
aw-64	https://clinicaltrials.gov/ct2/results?term="aw-64"	2	NCT00393042, NCT01184235
beddr	https://clinicaltrials.gov/ct2/results?term="beddr"	2	NCT03710993, NCT03710980
blipcare	https://clinicaltrials.gov/ct2/results?term="blipcare"	2	NCT05492955, NCT02637063
bluetooth thermometer	https://clinicaltrials.gov/ct2/results?term="bluetooth+thermometer"	2	NCT04709939, NCT03345277
breeze2	https://clinicaltrials.gov/ct2/results?term="breeze2"	2	NCT02769377, NCT00777023
bruxoff	https://clinicaltrials.gov/ct2/results?term="bruxoff"	2	NCT02257320, NCT04722809
centrepoint insight watch	https://clinicaltrials.gov/ct2/results?term="centrepoint+insight+watch"	2	NCT05483075, NCT04823650
clevercap	https://clinicaltrials.gov/ct2/results?term="clevercap"	2	NCT03022266, NCT04562649
co breath sensor	https://clinicaltrials.gov/ct2/results?term="co+breath+sensor"	2	NCT03295643, NCT03870022
diabeo	https://clinicaltrials.gov/ct2/results?term="diabeo"	2	NCT02287532, NCT03912623
dorsavi sensor	https://clinicaltrials.gov/ct2/results?term="dorsavi+sensor"	2	NCT03169140, NCT03157349
duofertility	https://clinicaltrials.gov/ct2/results?term="duofertility"	2	NCT01364935, NCT01360684
fora system	https://clinicaltrials.gov/ct2/results?term="fora+system"	2	NCT02088658, NCT01373489
fox insight self	https://clinicaltrials.gov/ct2/results?term="fox+insight+self"	2	NCT02474329, NCT02668835
fridababy	https://clinicaltrials.gov/ct2/results?term="fridababy"	2	NCT03666429, NCT04599101
galaxy s6	https://clinicaltrials.gov/ct2/results?term="galaxy+s6"	2	NCT03273803, NCT03771300
glucome	https://clinicaltrials.gov/ct2/results?term="glucome+"	2	NCT03017287, NCT02488278
glucoscout	https://clinicaltrials.gov/ct2/results?term="glucoscout"	2	NCT01819844, NCT01762059
glucotrack	https://clinicaltrials.gov/ct2/results?term="glucotrack"	2	NCT00433758, NCT00889668
hidrate	https://clinicaltrials.gov/ct2/results?term="hidrate"	2	NCT03817996, NCT02938884
huawei band	https://clinicaltrials.gov/ct2/results?term="huawei+band"	2	NCT05354271, NCT04866511
insulia	https://clinicaltrials.gov/ct2/results?term="insulia"	2	NCT03980236, NCT05331339
kolibree tooth brush	https://clinicaltrials.gov/ct2/results?term="kolibree+tooth+brush"	2	NCT03750708, NCT02617407
lifebeam	https://clinicaltrials.gov/ct2/results?term="lifebeam"	2	NCT01789931, NCT01267513
lumee	https://clinicaltrials.gov/ct2/results?term="lumee"	2	NCT04514861, NCT04204993
masimo radius	https://clinicaltrials.gov/ct2/results?term="masimo+radius"	2	NCT03187665, NCT04694599
master caution	https://clinicaltrials.gov/ct2/results?term="master+caution"	2	NCT03001206, NCT01913561
minimed paradigm real-time revel	https://clinicaltrials.gov/ct2/results?term="minimed+paradigm+real-time+revel"	2	NCT01857895, NCT01324557
mira fertility	https://clinicaltrials.gov/ct2/results?term="mira+fertility"	2	NCT05493202, NCT03908697
motorola droid	https://clinicaltrials.gov/ct2/results?term="motorola+droid"	2	NCT03412591, NCT01652534
muse meditation	https://clinicaltrials.gov/ct2/results?term="muse+meditation"	2	NCT03839407, NCT04790929
mystar dosecoach	https://clinicaltrials.gov/ct2/results?term="mystar+dosecoach"	2	NCT02585674, NCT03737188
nokia go	https://clinicaltrials.gov/ct2/results?term="nokia+go"	2	NCT03584646, NCT03523637
orpyx	https://clinicaltrials.gov/ct2/results?term="orpyx"	2	NCT02994966, NCT02586519
polar heart rate sensor	https://clinicaltrials.gov/ct2/results?term="polar+heart+rate+sensor"	2	NCT04074057, NCT03308981
polar m600	https://clinicaltrials.gov/ct2/results?term="polar+m600"	2	NCT03750097, NCT03106688
polar vantage	https://clinicaltrials.gov/ct2/results?term="polar+vantage"	2	NCT05345340, NCT02941770
pulsox-300	https://clinicaltrials.gov/ct2/results?term="pulsox-300"	2	NCT03964376, NCT02305082
pulsox 300	https://clinicaltrials.gov/ct2/results?term="pulsox+300"	2	NCT03964376, NCT02305082
quicksee	https://clinicaltrials.gov/ct2/results?term="quicksee"	2	NCT03615612, NCT03456245
runscribe	https://clinicaltrials.gov/ct2/results?term="runscribe"	2	NCT04270565, NCT03144869
s8 escape	https://clinicaltrials.gov/ct2/results?term="s8+escape"	2	NCT01171066, NCT01590420
s9, resmed	https://clinicaltrials.gov/ct2/results?term="s9,+resmed"	2	NCT02108197, NCT03444857
simpill	https://clinicaltrials.gov/ct2/results?term="simpill"	2	NCT01691235, NCT00277381
smart body analyzer	https://clinicaltrials.gov/ct2/results?term="smart+body+analyzer"	2	NCT02115620, NCT03509272
smart bra	https://clinicaltrials.gov/ct2/results?term="smart+bra"	2	NCT04761211, NCT05294016
smartex	https://clinicaltrials.gov/ct2/results?term="smartex"	2	NCT00917046, NCT02118363
smartscale	https://clinicaltrials.gov/ct2/results?term="smartscale"	2	NCT02742662, NCT04809194
snap40	https://clinicaltrials.gov/ct2/results?term="snap40"	2	NCT03179267, NCT03800329
somnowatch	https://clinicaltrials.gov/ct2/results?term="somnowatch"	2	NCT02619357, NCT05518955
spire health tag	https://clinicaltrials.gov/ct2/results?term="spire+health+tag"	2	NCT04550052, NCT05518981
spry health loop	https://clinicaltrials.gov/ct2/results?term="spry+health+loop"	2	NCT03569163, NCT03797300
spry loop	https://clinicaltrials.gov/ct2/results?term="spry+loop"	2	NCT03797300, NCT03569163
surrosense rx	https://clinicaltrials.gov/ct2/results?term="surrosense+rx"	2	NCT02586519, NCT02994966
tmjoint	https://clinicaltrials.gov/ct2/results?term="tmjoint"	2	NCT02757261, NCT03710174
tomtom	https://clinicaltrials.gov/ct2/results?term="tomtom"	2	NCT03612063, NCT02875106
truetrack	https://clinicaltrials.gov/ct2/results?term="truetrack"	2	NCT01548885, NCT01614613
vitality glowcap	https://clinicaltrials.gov/ct2/results?term="vitality+glowcap"	2	NCT02148523, NCT02018809
vitalsense	https://clinicaltrials.gov/ct2/results?term="vitalsense"	2	NCT05250323, NCT01625546
wahoo fitness	https://clinicaltrials.gov/ct2/results?term="wahoo+fitness"	2	NCT03140124, NCT02071420
wearable uv sensor	https://clinicaltrials.gov/ct2/results?term="wearable+uv+sensor"	2	NCT02221843, NCT02854657
accupedo	https://clinicaltrials.gov/ct2/results?term="accupedo"	1	NCT03845478
accugait	https://clinicaltrials.gov/ct2/results?term="accugait"	1	NCT05503628
activepers	https://clinicaltrials.gov/ct2/results?term="activepers"	1	NCT02835248
alvita optimized pedometer	https://clinicaltrials.gov/ct2/results?term="alvita+optimized+pedometer"	1	NCT03708354
apnea risk evaluation system	https://clinicaltrials.gov/ct2/results?term="apnea+risk+evaluation+system"	1	NCT00628511
bayer breeze	https://clinicaltrials.gov/ct2/results?term="bayer+breeze"	1	NCT00205335
bg star	https://clinicaltrials.gov/ct2/results?term="bg+star"	1	NCT01817595
biancamed	https://clinicaltrials.gov/ct2/results?term="biancamed"	1	NCT01319396
bluestar app	https://clinicaltrials.gov/ct2/results?term="bluestar+app"	1	NCT02813343
bluetooth linked thermometer	https://clinicaltrials.gov/ct2/results?term="bluetooth linked thermometer"	1	NCT02234453
bluetooth-enabled bathroom scale	https://clinicaltrials.gov/ct2/results?term="bluetooth-enabled+bathroom scale"	1	NCT03652766
bodimetrics	https://clinicaltrials.gov/ct2/results?term="bodimetrics"	1	NCT04744740
bodytrak	https://clinicaltrials.gov/ct2/results?term="bodytrak"	1	NCT03139955
boil and bite mouthguard	https://clinicaltrials.gov/ct2/results?term="boil+and+bite+mouthguard"	1	NCT04010500
bragi	https://clinicaltrials.gov/ct2/results?term="bragi"	1	NCT00730054
breas sweden	https://clinicaltrials.gov/ct2/results?term="breas+sweden"	1	NCT01671540
breathemate	https://clinicaltrials.gov/ct2/results?term="breathemate"	1	NCT02864342
bresodx	https://clinicaltrials.gov/ct2/results?term="bresodx"	1	NCT03222193
bresotec	https://clinicaltrials.gov/ct2/results?term="bresotec"	1	NCT03816566
cardiosecur	https://clinicaltrials.gov/ct2/results?term="cardiosecur"	1	NCT03351660
carrot sense	https://clinicaltrials.gov/ct2/results?term="carrot+sense"	1	NCT03870022
choicemmed	https://clinicaltrials.gov/ct2/results?term="choicemmed"	1	NCT05091515
chrono quit smoking solution	https://clinicaltrials.gov/ct2/results?term="chrono+quit+smoking+solution"	1	NCT03178422
cicer	https://clinicaltrials.gov/ct2/results?term="cicer"	1	NCT04949932
clinicloud	https://clinicaltrials.gov/ct2/results?term="clinicloud"	1	NCT04940390
cocoon cam	https://clinicaltrials.gov/ct2/results?term="cocoon+cam"	1	NCT03729960
cohero health	https://clinicaltrials.gov/ct2/results?term="cohero+health"	1	NCT03103880
cosinuss	https://clinicaltrials.gov/ct2/results?term="cosinuss"	1	NCT05485532
cpap s9 series	https://clinicaltrials.gov/ct2/results?term="cpap+s9+series"	1	NCT01629823
dip.io	https://clinicaltrials.gov/ct2/results?term="dip.io"	1	NCT02785445
embletta device	https://clinicaltrials.gov/ct2/results?term="embletta+device"	1	NCT00359216
esight	https://clinicaltrials.gov/ct2/results?term="esight"	1	NCT02616900
eyenetra	https://clinicaltrials.gov/ct2/results?term="eyenetra"	1	NCT03456245
faros ecg	https://clinicaltrials.gov/ct2/results?term="faros+ecg"	1	NCT05351775
fox insight app	https://clinicaltrials.gov/ct2/results?term="fox+insight+app"	1	NCT02474329
galaxy s5	https://clinicaltrials.gov/ct2/results?term="galaxy+s5"	1	NCT03273803
gluten sensor	https://clinicaltrials.gov/ct2/results?term="gluten+sensor"	1	NCT03321214
gospiro	https://clinicaltrials.gov/ct2/results?term="gospiro"	1	NCT04369885
h2opal	https://clinicaltrials.gov/ct2/results?term="h2opal"	1	NCT03787615
hailie smart	https://clinicaltrials.gov/ct2/results?term="hailie+smart"	1	NCT03648450
healthband	https://clinicaltrials.gov/ct2/results?term="healthband"	1	NCT05204680
heartscan	https://clinicaltrials.gov/ct2/results?term="heartscan"	1	NCT03313167
herotracker	https://clinicaltrials.gov/ct2/results?term="herotracker"	1	NCT03734861
huawei watch	https://clinicaltrials.gov/ct2/results?term="huawei+watch"	1	NCT04454177
ibeat wristwatch	https://clinicaltrials.gov/ct2/results?term="ibeat+wristwatch"	1	NCT03711695
ihealth wireless blood pressure monitor	https://clinicaltrials.gov/ct2/results?term="ihealth+wireless+blood+pressure+monitor"	1	NCT02476162
ithermometer	https://clinicaltrials.gov/ct2/results?term="ithermometer"	1	NCT02756910
jaeger am2	https://clinicaltrials.gov/ct2/results?term="jaeger+am2"	1	NCT01104402
jazz wireless	https://clinicaltrials.gov/ct2/results?term="jazz+wireless"	1	NCT03737188
kardiaband	https://clinicaltrials.gov/ct2/results?term="kardiaband"	1	NCT04267588
lully sleep guardian	https://clinicaltrials.gov/ct2/results?term="lully+sleep+guardian"	1	NCT03047720
mars holter	https://clinicaltrials.gov/ct2/results?term="mars+holter"	1	NCT00624520
mente autism	https://clinicaltrials.gov/ct2/results?term="mente+autism"	1	NCT02773303
metria sensor	https://clinicaltrials.gov/ct2/results?term="metria+sensor"	1	NCT02089880
micoach	https://clinicaltrials.gov/ct2/results?term="micoach"	1	NCT02875106
micropem	https://clinicaltrials.gov/ct2/results?term="micropem"	1	NCT04919915
milo sensor blood-alcohol tracker	https://clinicaltrials.gov/ct2/results?term="milo+sensor+blood-alcohol+tracker"	1	NCT03658954
misfit flash	https://clinicaltrials.gov/ct2/results?term="misfit+flash"	1	NCT03061357
misfit app	https://clinicaltrials.gov/ct2/results?term="misfit+app"	1	NCT03061357
motorola smart phone	https://clinicaltrials.gov/ct2/results?term="motorola+smart+phone"	1	NCT01871870
mspirometer	https://clinicaltrials.gov/ct2/results?term="mspirometer"	1	NCT03103880
mtw awinda	https://clinicaltrials.gov/ct2/results?term="mtw+awinda"	1	NCT04817514
myspiroo	https://clinicaltrials.gov/ct2/results?term="myspiroo"	1	NCT03894475
mystar extra	https://clinicaltrials.gov/ct2/results?term="mystar+extra"	1	NCT01909687
nanit	https://clinicaltrials.gov/ct2/results?term="nanit"	1	NCT03640533
nanit-insights	https://clinicaltrials.gov/ct2/results?term="nanit-insights"	1	NCT03640533
nike fuelband	https://clinicaltrials.gov/ct2/results?term="nike+fuelband"	1	NCT01822457
nokia steel	https://clinicaltrials.gov/ct2/results?term="nokia+steel"	1	NCT03321279
noraxon software	https://clinicaltrials.gov/ct2/results?term="noraxon+software"	1	NCT03226860
northeast monitoring	https://clinicaltrials.gov/ct2/results?term="northeast+monitoring"	1	NCT02852720
onduo app	https://clinicaltrials.gov/ct2/results?term="onduo+app"	1	NCT03865381
opal device	https://clinicaltrials.gov/ct2/results?term="opal+device"	1	NCT02032758
pam am300	https://clinicaltrials.gov/ct2/results?term="pam+am300"	1	NCT02725203
pavlok	https://clinicaltrials.gov/ct2/results?term="pavlok"	1	NCT03450148
pebble activity monitor	https://clinicaltrials.gov/ct2/results?term="pebble+activity+monitor"	1	NCT01770366
peerbridge	https://clinicaltrials.gov/ct2/results?term="peerbridge"	1	NCT02162394
pebble watch	https://clinicaltrials.gov/ct2/results?term="pebble+watch"	1	NCT02474329
philips lifeline	https://clinicaltrials.gov/ct2/results?term="philips+lifeline"	1	NCT03126565
physiowave	https://clinicaltrials.gov/ct2/results?term="physiowave"	1	NCT03126994
polar rc	https://clinicaltrials.gov/ct2/results?term="polar+rc"	1	NCT01451242
polar t31	https://clinicaltrials.gov/ct2/results?term="polar+t31"	1	NCT05289817
popit	https://clinicaltrials.gov/ct2/results?term="popit"	1	NCT03753568
pour moi	https://clinicaltrials.gov/ct2/results?term="pour+moi"	1	NCT05319652
professional care 7000	https://clinicaltrials.gov/ct2/results?term="professional+care+7000"	1	NCT02627469
qardio arm	https://clinicaltrials.gov/ct2/results?term="qardio+arm"	1	NCT04226157
q-poc	https://clinicaltrials.gov/ct2/results?term="q-poc"	1	NCT02682810
reston z	https://clinicaltrials.gov/ct2/results?term="reston+z"	1	NCT05288972
rootirx	https://clinicaltrials.gov/ct2/results?term="rootirx"	1	NCT05138003
rpm bp	https://clinicaltrials.gov/ct2/results?term="rpm+bp"	1	NCT04764318
scanadu scout	https://clinicaltrials.gov/ct2/results?term="scanadu+scout"	1	NCT02134145
shade ultraviolet sensor	https://clinicaltrials.gov/ct2/results?term="shade+ultraviolet+sensor"	1	NCT03315286
shimmer sensor	https://clinicaltrials.gov/ct2/results?term="shimmer+sensor"	1	NCT05405881
sleepminder	https://clinicaltrials.gov/ct2/results?term="sleepminder"	1	NCT02440971
smart bed sheet	https://clinicaltrials.gov/ct2/results?term="smart+bed+sheet"	1	NCT03119103
smart brush	https://clinicaltrials.gov/ct2/results?term="smart+brush"	1	NCT03935009
smart glucose meter	https://clinicaltrials.gov/ct2/results?term="smart+glucose+meter"	1	NCT01341587
smart powered toothbrush	https://clinicaltrials.gov/ct2/results?term="smart+powered+toothbrush"	1	NCT03862443
smart toothbrush	https://clinicaltrials.gov/ct2/results?term="smart+toothbrush"	1	NCT04627324
smartcap	https://clinicaltrials.gov/ct2/results?term="smartcap"	1	NCT02308605
smartturbo	https://clinicaltrials.gov/ct2/results?term="smartturbo"	1	NCT02451709
smokebeat	https://clinicaltrials.gov/ct2/results?term="smokebeat"	1	NCT03209557
stethee	https://clinicaltrials.gov/ct2/results?term="stethee"	1	NCT03344874
sunbit	https://clinicaltrials.gov/ct2/results?term="sunbit"	1	NCT02221843
suunto spartan	https://clinicaltrials.gov/ct2/results?term="suunto+spartan"	1	NCT03068598
sync fit	https://clinicaltrials.gov/ct2/results?term="sync+fit"	1	NCT04467632
tb breathalyser	https://clinicaltrials.gov/ct2/results?term="tb+breathalyser"	1	NCT03025516
telcare blood glucose meter	https://clinicaltrials.gov/ct2/results?term="telcare+blood+glucose+meter"	1	NCT01341587
telcare 2.0 bgm	https://clinicaltrials.gov/ct2/results?term="telcare+2.0+bgm"	1	NCT03827902
telcare glucometer	https://clinicaltrials.gov/ct2/results?term="telcare+glucometer"	1	NCT02033499
tomtom spark	https://clinicaltrials.gov/ct2/results?term="tomtom+spark"	1	NCT03612063
tomtom runner	https://clinicaltrials.gov/ct2/results?term="tomtom+runner"	1	NCT02875106
tslim	https://clinicaltrials.gov/ct2/results?term="tslim"	1	NCT03528174
uchek	https://clinicaltrials.gov/ct2/results?term="uchek"	1	NCT02256995
under armour fitness tracker	https://clinicaltrials.gov/ct2/results?term="under+armour+fitness+tracker"	1	NCT03027063
upright go	https://clinicaltrials.gov/ct2/results?term="upright+go"	1	NCT03769246
vital moto mod	https://clinicaltrials.gov/ct2/results?term="vital+moto+mod"	1	NCT03589716
vivosport	https://clinicaltrials.gov/ct2/results?term="vivosport"	1	NCT03679130
vivowatch	https://clinicaltrials.gov/ct2/results?term="vivowatch"	1	NCT05196048
voluntis	https://clinicaltrials.gov/ct2/results?term="voluntis"	1	NCT03980236
walking style pro	https://clinicaltrials.gov/ct2/results?term="walking+style+pro"	1	NCT02522520
wavelet wristband	https://clinicaltrials.gov/ct2/results?term="wavelet+wristband"	1	NCT03207230
yofimeter	https://clinicaltrials.gov/ct2/results?term="yofimeter"	1	NCT02147314
zensor	https://clinicaltrials.gov/ct2/results?term="zensor"	1	NCT03689621
10s fork	https://clinicaltrials.gov/ct2/results?term="10s+fork"	0
7000a finger probe	https://clinicaltrials.gov/ct2/results?term="7000a+finger+probe"	0
achillex	https://clinicaltrials.gov/ct2/results?term="achillex"	0
actitrac	https://clinicaltrials.gov/ct2/results?term="actitrac"	0
activity monitor comparison	https://clinicaltrials.gov/ct2/results?term="activity+monitor+comparison"	0
actofit	https://clinicaltrials.gov/ct2/results?term="actofit"	0
actofit smartscale	https://clinicaltrials.gov/ct2/results?term="actofit+smartscale"	0
adis16400bmlz	https://clinicaltrials.gov/ct2/results?term="adis16400bmlz"	0
adidas zone	https://clinicaltrials.gov/ct2/results?term="adidas+zone"	0
adxl 335	https://clinicaltrials.gov/ct2/results?term="adxl+335"	0
adlcare	https://clinicaltrials.gov/ct2/results?term="adlcare"	0
adxl105jqc	https://clinicaltrials.gov/ct2/results?term="adxl105jqc"	0
adxl330	https://clinicaltrials.gov/ct2/results?term="adxl330"	0
adxl345	https://clinicaltrials.gov/ct2/results?term="adxl345"	0
adxl346	https://clinicaltrials.gov/ct2/results?term="adxl346"	0
airbeam	https://clinicaltrials.gov/ct2/results?term="airbeam"	0
alcohoot edge	https://clinicaltrials.gov/ct2/results?term="alcohoot+edge"	0
alex namu	https://clinicaltrials.gov/ct2/results?term="alex+namu"	0
ambiotex	https://clinicaltrials.gov/ct2/results?term="ambiotex"	0
ambygear	https://clinicaltrials.gov/ct2/results?term="ambygear"	0
aquagenie	https://clinicaltrials.gov/ct2/results?term="aquagenie"	0
aquapulse	https://clinicaltrials.gov/ct2/results?term="aquapulse"	0
armour39	https://clinicaltrials.gov/ct2/results?term="armour39"	0
athos leggings	https://clinicaltrials.gov/ct2/results?term="athos+leggings"	0
athos full body	https://clinicaltrials.gov/ct2/results?term="athos+full+body"	0
athos shirt	https://clinicaltrials.gov/ct2/results?term="athos+shirt"	0
atlas shape	https://clinicaltrials.gov/ct2/results?term="atlas+shape"	0
atlas wristband	https://clinicaltrials.gov/ct2/results?term="atlas+wristband"	0
avant 2120	https://clinicaltrials.gov/ct2/results?term="avant+2120"	0
avant tabletop	https://clinicaltrials.gov/ct2/results?term="avant+tabletop"	0
awair baby	https://clinicaltrials.gov/ct2/results?term="awair+baby"	0
aware headphones	https://clinicaltrials.gov/ct2/results?term="aware+headphones"	0
awair glow	https://clinicaltrials.gov/ct2/results?term="awair+glow"	0
b.o.l.t	https://clinicaltrials.gov/ct2/results?term="b.o.l.t"	0
baby gigl	https://clinicaltrials.gov/ct2/results?term="baby+gigl"	0
baby smartband	https://clinicaltrials.gov/ct2/results?term="baby+smartband"	0
baby wireless thermometer	https://clinicaltrials.gov/ct2/results?term="baby+wireless+thermometer"	0
baby vida	https://clinicaltrials.gov/ct2/results?term="baby+vida"	0
bahr monitor	https://clinicaltrials.gov/ct2/results?term="bahr+monitor"	0
beam brush	https://clinicaltrials.gov/ct2/results?term="beam+brush"	0
beam toothbrush	https://clinicaltrials.gov/ct2/results?term="beam+toothbrush"	0
beets blu	https://clinicaltrials.gov/ct2/results?term="beets+blu"	0
beetsblu	https://clinicaltrials.gov/ct2/results?term="beetsblu"	0
bellabeat	https://clinicaltrials.gov/ct2/results?term="bellabeat"	0
bi sl2 breathalyzer	https://clinicaltrials.gov/ct2/results?term="bi+sl2+breathalyzer"	0
bi sobrietor	https://clinicaltrials.gov/ct2/results?term="bi+sobrietor"	0
bi tad monitor	https://clinicaltrials.gov/ct2/results?term="bi+tad+monitor"	0
bia sports watch	https://clinicaltrials.gov/ct2/results?term="bia+sports+watch"	0
biomeme	https://clinicaltrials.gov/ct2/results?term="biomeme"	0
biosport earbuds	https://clinicaltrials.gov/ct2/results?term="biosport+earbuds"	0
blitz smart watch	https://clinicaltrials.gov/ct2/results?term="blitz+smart+watch"	0
blocks modular watch	https://clinicaltrials.gov/ct2/results?term="blocks+modular+watch"	0
blueair aware	https://clinicaltrials.gov/ct2/results?term="blueair+aware"	0
bluemaestro	https://clinicaltrials.gov/ct2/results?term="bluemaestro"	0
bluesmart mia	https://clinicaltrials.gov/ct2/results?term="bluesmart+mia"	0
bluetooth posture step tracker	https://clinicaltrials.gov/ct2/results?term="bluetooth+posture+step+tracker"	0
body organ life tracker	https://clinicaltrials.gov/ct2/results?term="body+organ+life+tracker"	0
bodybugg	https://clinicaltrials.gov/ct2/results?term="bodybugg"	0
bp1 blood pressure	https://clinicaltrials.gov/ct2/results?term="bp1+blood+pressure"	0
bpmphysio	https://clinicaltrials.gov/ct2/results?term="bpmphysio"	0
bp2 blood pressure monitor	https://clinicaltrials.gov/ct2/results?term="bp2+blood+pressure+monitor"	0
breathing baby monitor	https://clinicaltrials.gov/ct2/results?term="breathing+baby+monitor"	0
breathometer	https://clinicaltrials.gov/ct2/results?term="breathometer"	0
breeze 2 meter	https://clinicaltrials.gov/ct2/results?term="breeze+2+meter"	0
bsxinsight	https://clinicaltrials.gov/ct2/results?term="bsxinsight"	0
cardiacdesigns	https://clinicaltrials.gov/ct2/results?term="cardiacdesigns"	0
cardiokey	https://clinicaltrials.gov/ct2/results?term="cardiokey"	0
cardiomedix	https://clinicaltrials.gov/ct2/results?term="cardiomedix"	0
cardiolight	https://clinicaltrials.gov/ct2/results?term="cardiolight"	0
care predict tempo	https://clinicaltrials.gov/ct2/results?term="care+predict+tempo"	0
caretaker4	https://clinicaltrials.gov/ct2/results?term="caretaker4"	0
cercacor	https://clinicaltrials.gov/ct2/results?term="cercacor"	0
checkme	https://clinicaltrials.gov/ct2/results?term="checkme"	0
choicemmed md100e	https://clinicaltrials.gov/ct2/results?term="choicemmed+md100e"	0
clearsky t6	https://clinicaltrials.gov/ct2/results?term="clearsky+t6"	0
code4armour	https://clinicaltrials.gov/ct2/results?term="code4armour"	0
coros watch	https://clinicaltrials.gov/ct2/results?term="coros+watch"	0
cookoo 2	https://clinicaltrials.gov/ct2/results?term="cookoo+2"	0
darma pro	https://clinicaltrials.gov/ct2/results?term="darma+pro"	0
darma sleep	https://clinicaltrials.gov/ct2/results?term="darma+sleep"	0
deloitte smart helmet	https://clinicaltrials.gov/ct2/results?term="deloitte+smart+helmet"	0
dycare rehub	https://clinicaltrials.gov/ct2/results?term="dycare+rehub"	0
dynosense	https://clinicaltrials.gov/ct2/results?term="dynosense"	0
ecgmove	https://clinicaltrials.gov/ct2/results?term="ecgmove"	0
eartrumpet	https://clinicaltrials.gov/ct2/results?term="eartrumpet"	0
echo smart patch	https://clinicaltrials.gov/ct2/results?term="echo+smart+patch"	0
elemnt	https://clinicaltrials.gov/ct2/results?term="elemnt"	0
electricfoxy	https://clinicaltrials.gov/ct2/results?term="electricfoxy"	0
ember sport	https://clinicaltrials.gov/ct2/results?term="ember+sport"	0
emotiv insight	https://clinicaltrials.gov/ct2/results?term="emotiv+insight"	0
epi mobile health	https://clinicaltrials.gov/ct2/results?term="epi+mobile+health"	0
epson watch	https://clinicaltrials.gov/ct2/results?term="epson+watch"	0
e-series psg	https://clinicaltrials.gov/ct2/results?term="e-series+psg"	0
eshirt	https://clinicaltrials.gov/ct2/results?term="eshirt"	0
eva colpo	https://clinicaltrials.gov/ct2/results?term="eva+colpo"	0
eveline fertility	https://clinicaltrials.gov/ct2/results?term="eveline+fertility"	0
eyes on glasses	https://clinicaltrials.gov/ct2/results?term="eyes+on+glasses"	0
f.a.b. system	https://clinicaltrials.gov/ct2/results?term="f.a.b.+system"	0
fever scout	https://clinicaltrials.gov/ct2/results?term="fever+scout"	0
fitguard	https://clinicaltrials.gov/ct2/results?term="fitguard"	0
fitglance	https://clinicaltrials.gov/ct2/results?term="fitglance"	0
fitmeter	https://clinicaltrials.gov/ct2/results?term="fitmeter"	0
flyfit	https://clinicaltrials.gov/ct2/results?term="flyfit"	0
fossil smartwatch	https://clinicaltrials.gov/ct2/results?term="fossil+smartwatch"	0
fr74 hrm earphone	https://clinicaltrials.gov/ct2/results?term="fr74+hrm+earphone"	0
freescan	https://clinicaltrials.gov/ct2/results?term="freescan"	0
freewavz	https://clinicaltrials.gov/ct2/results?term="freewavz"	0
fuelband se	https://clinicaltrials.gov/ct2/results?term="fuelband+se"	0
functional assessment of biomechanics system	https://clinicaltrials.gov/ct2/results?term="functional+assessment+of+biomechanics+system"	0
galaxy s4	https://clinicaltrials.gov/ct2/results?term="galaxy+s4"	0
galaxy sii	https://clinicaltrials.gov/ct2/results?term="galaxy+sii"	0
galvanic pip	https://clinicaltrials.gov/ct2/results?term="galvanic+pip"	0
geopalz	https://clinicaltrials.gov/ct2/results?term="geopalz"	0
glucotel	https://clinicaltrials.gov/ct2/results?term="glucotel"	0
glucowizzard	https://clinicaltrials.gov/ct2/results?term="glucowizzard"	0
go2 achieve	https://clinicaltrials.gov/ct2/results?term="go2+achieve"	0
gobe2	https://clinicaltrials.gov/ct2/results?term="gobe2"	0
gow heart	https://clinicaltrials.gov/ct2/results?term="gow+heart"	0
gyenno spoon	https://clinicaltrials.gov/ct2/results?term="gyenno+spoon"	0
hal lower limb nonmedical	https://clinicaltrials.gov/ct2/results?term="hal+lower+limb+nonmedical"	0
hal lumbar care support	https://clinicaltrials.gov/ct2/results?term="hal+lumbar+care+support"	0
hal lumbar labor support	https://clinicaltrials.gov/ct2/results?term="hal+lumbar+labor+support"	0
hal peripherals	https://clinicaltrials.gov/ct2/results?term="hal+peripherals"	0
hal single joint	https://clinicaltrials.gov/ct2/results?term="hal+single+joint"	0
hapifork	https://clinicaltrials.gov/ct2/results?term="hapifork"	0
headspace health	https://clinicaltrials.gov/ct2/results?term="headspace+health"	0
heartrak	https://clinicaltrials.gov/ct2/results?term="heartrak"	0
heartscope	https://clinicaltrials.gov/ct2/results?term="heartscope"	0
heddoko	https://clinicaltrials.gov/ct2/results?term="heddoko"	0
helios smart ring	https://clinicaltrials.gov/ct2/results?term="helios+smart+ring"	0
helo classic	https://clinicaltrials.gov/ct2/results?term="helo+classic"	0
helo lx	https://clinicaltrials.gov/ct2/results?term="helo+lx"	0
hijiband	https://clinicaltrials.gov/ct2/results?term="hijiband"	0
holland hybrid	https://clinicaltrials.gov/ct2/results?term="holland+hybrid"	0
huawei color	https://clinicaltrials.gov/ct2/results?term="huawei+color"	0
huawei fit	https://clinicaltrials.gov/ct2/results?term="huawei+fit"	0
huawei talkband	https://clinicaltrials.gov/ct2/results?term="huawei+talkband"	0
huinno	https://clinicaltrials.gov/ct2/results?term="huinno"	0
humon hex	https://clinicaltrials.gov/ct2/results?term="humon+hex"	0
hxm heart	https://clinicaltrials.gov/ct2/results?term="hxm+heart"	0
hydracoach	https://clinicaltrials.gov/ct2/results?term="hydracoach"	0
hxm smart	https://clinicaltrials.gov/ct2/results?term="hxm+smart"	0
hyginex sensor	https://clinicaltrials.gov/ct2/results?term="hyginex+sensor"	0
hygreen hand hygiene	https://clinicaltrials.gov/ct2/results?term="hygreen+hand+hygiene"	0
ichoice	https://clinicaltrials.gov/ct2/results?term="ichoice"	0
idm perform footbeds	https://clinicaltrials.gov/ct2/results?term="idm+perform+footbeds"	0
ifit axis	https://clinicaltrials.gov/ct2/results?term="ifit+axis"	0
ifit vue	https://clinicaltrials.gov/ct2/results?term="ifit+vue"	0
inbody band	https://clinicaltrials.gov/ct2/results?term="inbody+band"	0
instabeat	https://clinicaltrials.gov/ct2/results?term="instabeat"	0
inui home urine analysis test	https://clinicaltrials.gov/ct2/results?term="inui+home+urine+analysis+test"	0
iota tracker	https://clinicaltrials.gov/ct2/results?term="iota+tracker"	0
ipro glucose	https://clinicaltrials.gov/ct2/results?term="ipro+glucose"	0
ir20 ear thermometer	https://clinicaltrials.gov/ct2/results?term="ir20+ear+thermometer"	0
iproven thermometer	https://clinicaltrials.gov/ct2/results?term="iproven+thermometer"	0
iriveron	https://clinicaltrials.gov/ct2/results?term="iriveron"	0
ironman sleek	https://clinicaltrials.gov/ct2/results?term="ironman+sleek"	0
ivyhealth body analysis scale	https://clinicaltrials.gov/ct2/results?term="ivyhealth+body+analysis+scale"	0
jabra sport	https://clinicaltrials.gov/ct2/results?term="jabra+sport"	0
jabra elite	https://clinicaltrials.gov/ct2/results?term="jabra+elite"	0
kanega	https://clinicaltrials.gov/ct2/results?term="kanega"	0
kardia band	https://clinicaltrials.gov/ct2/results?term="kardia+band"	0
kehel	https://clinicaltrials.gov/ct2/results?term="kehel"	0
kid power band	https://clinicaltrials.gov/ct2/results?term="kid+power+band"	0
kingston bracelet	https://clinicaltrials.gov/ct2/results?term="kingston+bracelet"	0
kinsa thermometer	https://clinicaltrials.gov/ct2/results?term="kinsa+thermometer"	0
kionix	https://clinicaltrials.gov/ct2/results?term="kionix"	0
koogeek scale	https://clinicaltrials.gov/ct2/results?term="koogeek+scale"	0
leaf nature	https://clinicaltrials.gov/ct2/results?term="leaf+nature"	0
koogeek thermometer	https://clinicaltrials.gov/ct2/results?term="koogeek+thermometer"	0
leaf sensor	https://clinicaltrials.gov/ct2/results?term="leaf+sensor"	0
leaf urban	https://clinicaltrials.gov/ct2/results?term="leaf+urban"	0
leapband	https://clinicaltrials.gov/ct2/results?term="leapband"	0
lechal smart	https://clinicaltrials.gov/ct2/results?term="lechal+smart"	0
leikr-1 watch	https://clinicaltrials.gov/ct2/results?term="leikr-1+watch"	0
level smart glasses	https://clinicaltrials.gov/ct2/results?term="level+smart+glasses"	0
lg watch	https://clinicaltrials.gov/ct2/results?term="lg+watch"	0
lief therapeutics	https://clinicaltrials.gov/ct2/results?term="lief+therapeutics"	0
lifeband	https://clinicaltrials.gov/ct2/results?term="lifeband"	0
lifefuels bottle	https://clinicaltrials.gov/ct2/results?term="lifefuels+bottle"	0
lifetrak	https://clinicaltrials.gov/ct2/results?term="lifetrak"	0
logicink	https://clinicaltrials.gov/ct2/results?term="logicink"	0
lowdown focus	https://clinicaltrials.gov/ct2/results?term="lowdown+focus"	0
lumafit	https://clinicaltrials.gov/ct2/results?term="lumafit"	0
lumo lift	https://clinicaltrials.gov/ct2/results?term="lumo+lift"	0
lumo run	https://clinicaltrials.gov/ct2/results?term="lumo+run"	0
luna watch	https://clinicaltrials.gov/ct2/results?term="luna+watch"	0
mad apparel	https://clinicaltrials.gov/ct2/results?term="mad+apparel"	0
lvl hydration	https://clinicaltrials.gov/ct2/results?term="lvl+hydration"	0
magik toothbrush	https://clinicaltrials.gov/ct2/results?term="magik+toothbrush"	0
mbody	https://clinicaltrials.gov/ct2/results?term="mbody"	0
medtronic biomodule	https://clinicaltrials.gov/ct2/results?term="medtronic+biomodule"	0
mevics	https://clinicaltrials.gov/ct2/results?term="mevics"	0
milestone sports pod	https://clinicaltrials.gov/ct2/results?term="milestone+sports+pod"	0
minimed revel	https://clinicaltrials.gov/ct2/results?term="minimed+revel"	0
miniwear smart watch	https://clinicaltrials.gov/ct2/results?term="miniwear+smart+watch"	0
mio heart rate monitor	https://clinicaltrials.gov/ct2/results?term="mio+heart+rate+monitor"	0
mio watch	https://clinicaltrials.gov/ct2/results?term="mio+watch"	0
mio wristband	https://clinicaltrials.gov/ct2/results?term="mio+wristband"	0
mixfree sports watch	https://clinicaltrials.gov/ct2/results?term="mixfree+sports+watch"	0
mma7260q accelerometer	https://clinicaltrials.gov/ct2/results?term="mma7260q+accelerometer"	0
mma7361 accelerometer	https://clinicaltrials.gov/ct2/results?term="mma7361+accelerometer"	0
monbaby	https://clinicaltrials.gov/ct2/results?term="monbaby"	0
monterey hybrid	https://clinicaltrials.gov/ct2/results?term="monterey+hybrid"	0
moov hr	https://clinicaltrials.gov/ct2/results?term="moov+hr"	0
moov now	https://clinicaltrials.gov/ct2/results?term="moov+now"	0
moticonscience	https://clinicaltrials.gov/ct2/results?term="moticonscience"	0
motiv ring	https://clinicaltrials.gov/ct2/results?term="motiv+ring"	0
motoactv	https://clinicaltrials.gov/ct2/results?term="motoactv"	0
moto 360	https://clinicaltrials.gov/ct2/results?term="moto+360"	0
mshorts	https://clinicaltrials.gov/ct2/results?term="mshorts"	0
my uv patch	https://clinicaltrials.gov/ct2/results?term="my+uv+patch"	0
mybabyscale	https://clinicaltrials.gov/ct2/results?term="mybabyscale"	0
mycoach pulse	https://clinicaltrials.gov/ct2/results?term="mycoach+pulse"	0
myoxy	https://clinicaltrials.gov/ct2/results?term="myoxy"	0
mygluco	https://clinicaltrials.gov/ct2/results?term="mygluco"	0
mytens	https://clinicaltrials.gov/ct2/results?term="mytens"	0
myzone	https://clinicaltrials.gov/ct2/results?term="myzone"	0
mythermo	https://clinicaltrials.gov/ct2/results?term="mythermo"	0
nabi compete	https://clinicaltrials.gov/ct2/results?term="nabi+compete"	0
nabu x	https://clinicaltrials.gov/ct2/results?term="nabu+x"	0
nadi x	https://clinicaltrials.gov/ct2/results?term="nadi+x"	0
namu alex	https://clinicaltrials.gov/ct2/results?term="namu+alex"	0
neptune pine	https://clinicaltrials.gov/ct2/results?term="neptune+pine"	0
neuroon open	https://clinicaltrials.gov/ct2/results?term="neuroon+open"	0
nevo watch	https://clinicaltrials.gov/ct2/results?term="nevo+watch"	0
nike sportswatch	https://clinicaltrials.gov/ct2/results?term="nike+sportswatch"	0
nike sensor	https://clinicaltrials.gov/ct2/results?term="nike+sensor"	0
nokia blood pressure monitor	https://clinicaltrials.gov/ct2/results?term="nokia+blood+pressure+monitor"	0
nokia body	https://clinicaltrials.gov/ct2/results?term="nokia+body"	0
nokia bpm	https://clinicaltrials.gov/ct2/results?term="nokia+bpm"	0
nokia thermo	https://clinicaltrials.gov/ct2/results?term="nokia+thermo"	0
nonin 3230 pulse oximeter	https://clinicaltrials.gov/ct2/results?term="nonin+3230+pulse+oximeter"	0
nonin onyx ii	https://clinicaltrials.gov/ct2/results?term="nonin+onyx+ii"	0
nonin pulse oximet	https://clinicaltrials.gov/ct2/results?term="nonin+pulse+oximet"	0
notch motion capture	https://clinicaltrials.gov/ct2/results?term="notch+motion+capture"	0
noteband	https://clinicaltrials.gov/ct2/results?term="noteband"	0
nox music	https://clinicaltrials.gov/ct2/results?term="nox+music"	0
nox sleep light	https://clinicaltrials.gov/ct2/results?term="nox+sleep+light"	0
nuerotrail	https://clinicaltrials.gov/ct2/results?term="nuerotrail"	0
olfinity	https://clinicaltrials.gov/ct2/results?term="olfinity"	0
olympus ls5	https://clinicaltrials.gov/ct2/results?term="olympus+ls5"	0
omate	https://clinicaltrials.gov/ct2/results?term="omate"	0
one drop premium	https://clinicaltrials.gov/ct2/results?term="one+drop+premium"	0
onyx vantage	https://clinicaltrials.gov/ct2/results?term="onyx+vantage"	0
opernative	https://clinicaltrials.gov/ct2/results?term="opernative"	0
optimeye	https://clinicaltrials.gov/ct2/results?term="optimeye"	0
oral-b 7000	https://clinicaltrials.gov/ct2/results?term="oral-b+7000"	0
oxxiom	https://clinicaltrials.gov/ct2/results?term="oxxiom"	0
ozmo active	https://clinicaltrials.gov/ct2/results?term="ozmo+active"	0
oxywatch	https://clinicaltrials.gov/ct2/results?term="oxywatch"	0
pacifier thermometer	https://clinicaltrials.gov/ct2/results?term="pacifier+thermometer"	0
pam am101	https://clinicaltrials.gov/ct2/results?term="pam+am101"	0
pavlok 2	https://clinicaltrials.gov/ct2/results?term="pavlok+2"	0
pebble monitor	https://clinicaltrials.gov/ct2/results?term="pebble+monitor"	0
personal vision tracker	https://clinicaltrials.gov/ct2/results?term="personal+vision+tracker"	0
philips body analysis scale	https://clinicaltrials.gov/ct2/results?term="philips+body+analysis+scale"	0
philips ear thermometer	https://clinicaltrials.gov/ct2/results?term="philips+ear+thermometer"	0
philips dti-2	https://clinicaltrials.gov/ct2/results?term="philips+dti-2"	0
philips health watch	https://clinicaltrials.gov/ct2/results?term="philips+health+watch"	0
philips gosafe	https://clinicaltrials.gov/ct2/results?term="philips+gosafe"	0
philips upper arm blood pressure	https://clinicaltrials.gov/ct2/results?term="philips+upper+arm+blood+pressure"	0
philips wrist blood pressure	https://clinicaltrials.gov/ct2/results?term="philips+wrist+blood+pressure"	0
physiotrace	https://clinicaltrials.gov/ct2/results?term="physiotrace"	0
pivotal living band	https://clinicaltrials.gov/ct2/results?term="pivotal+living+band"	0
pixie smart pads	https://clinicaltrials.gov/ct2/results?term="pixie+smart+pads"	0
plume labs flow	https://clinicaltrials.gov/ct2/results?term="plume+labs+flow"	0
polar active watch	https://clinicaltrials.gov/ct2/results?term="polar+active+watch"	0
polar axn500	https://clinicaltrials.gov/ct2/results?term="polar+axn500"	0
polar axn700	https://clinicaltrials.gov/ct2/results?term="polar+axn700"	0
polar balance	https://clinicaltrials.gov/ct2/results?term="polar+balance"	0
polar coach	https://clinicaltrials.gov/ct2/results?term="polar+coach"	0
polar cs	https://clinicaltrials.gov/ct2/results?term="polar+cs"	0
polar f11	https://clinicaltrials.gov/ct2/results?term="polar+f11"	0
polar f55	https://clinicaltrials.gov/ct2/results?term="polar+f55"	0
polar f6	https://clinicaltrials.gov/ct2/results?term="polar+f6"	0
polar f7	https://clinicaltrials.gov/ct2/results?term="polar+f7"	0
polar flow for club	https://clinicaltrials.gov/ct2/results?term="polar+flow+for+club"	0
polar m450	https://clinicaltrials.gov/ct2/results?term="polar+m450"	0
polar s510	https://clinicaltrials.gov/ct2/results?term="polar+s510"	0
polar s410	https://clinicaltrials.gov/ct2/results?term="polar+s410"	0
polar s610	https://clinicaltrials.gov/ct2/results?term="polar+s610"	0
polar s520	https://clinicaltrials.gov/ct2/results?term="polar+s520"	0
polar s710	https://clinicaltrials.gov/ct2/results?term="polar+s710"	0
polar s625x	https://clinicaltrials.gov/ct2/results?term="polar+s625x"	0
polar s720i	https://clinicaltrials.gov/ct2/results?term="polar+s720i"	0
polar s725	https://clinicaltrials.gov/ct2/results?term="polar+s725"	0
polar sleep plus	https://clinicaltrials.gov/ct2/results?term="polar+sleep+plus"	0
polar teampro	https://clinicaltrials.gov/ct2/results?term="polar+teampro"	0
polar v650	https://clinicaltrials.gov/ct2/results?term="polar+v650"	0
portable albumin tester	https://clinicaltrials.gov/ct2/results?term="portable+albumin+tester"	0
prana tech	https://clinicaltrials.gov/ct2/results?term="prana+tech"	0
pressure guardian	https://clinicaltrials.gov/ct2/results?term="pressure+guardian"	0
pressureguardian	https://clinicaltrials.gov/ct2/results?term="pressureguardian"	0
pressuretel	https://clinicaltrials.gov/ct2/results?term="pressuretel"	0
prosense watch	https://clinicaltrials.gov/ct2/results?term="prosense+watch"	0
pryme vessyl	https://clinicaltrials.gov/ct2/results?term="pryme+vessyl"	0
push band	https://clinicaltrials.gov/ct2/results?term="push+band"	0
qardiobase	https://clinicaltrials.gov/ct2/results?term="qardiobase"	0
qardiocore	https://clinicaltrials.gov/ct2/results?term="qardiocore"	0
qsun	https://clinicaltrials.gov/ct2/results?term="qsun"	0
quardio core	https://clinicaltrials.gov/ct2/results?term="quardio+core"	0
quardio base	https://clinicaltrials.gov/ct2/results?term="quardio+base"	0
quatix	https://clinicaltrials.gov/ct2/results?term="quatix"	0
quick care thermometer	https://clinicaltrials.gov/ct2/results?term="quick+care+thermometer"	0
radar pace	https://clinicaltrials.gov/ct2/results?term="radar+pace"	0
rayvs1	https://clinicaltrials.gov/ct2/results?term="rayvs1"	0
recon jet	https://clinicaltrials.gov/ct2/results?term="recon+jet"	0
reemo	https://clinicaltrials.gov/ct2/results?term="reemo"	0
remedy digital scale	https://clinicaltrials.gov/ct2/results?term="remedy+digital+scale"	0
rempark system	https://clinicaltrials.gov/ct2/results?term="rempark+system"	0
renault sport t-shirt	https://clinicaltrials.gov/ct2/results?term="renault+sport+t-shirt"	0
rhealthx1	https://clinicaltrials.gov/ct2/results?term="rhealthx1"	0
ringly luxe	https://clinicaltrials.gov/ct2/results?term="ringly+luxe"	0
ringly smart	https://clinicaltrials.gov/ct2/results?term="ringly+smart"	0
rpm scale	https://clinicaltrials.gov/ct2/results?term="rpm+scale"	0
rpm-scale100	https://clinicaltrials.gov/ct2/results?term="rpm-scale100"	0
rpm-bp100	https://clinicaltrials.gov/ct2/results?term="rpm-bp100"	0
runsense watch	https://clinicaltrials.gov/ct2/results?term="runsense+watch"	0
ruputer	https://clinicaltrials.gov/ct2/results?term="ruputer"	0
s3 connected health	https://clinicaltrials.gov/ct2/results?term="s3+connected+health"	0
safebeing	https://clinicaltrials.gov/ct2/results?term="safebeing"	0
scallop touchscreen	https://clinicaltrials.gov/ct2/results?term="scallop+touchscreen"	0
screeneye x	https://clinicaltrials.gov/ct2/results?term="screeneye+x"	0
sense with voice sleep	https://clinicaltrials.gov/ct2/results?term="sense+with+voice+sleep"	0
sense-u	https://clinicaltrials.gov/ct2/results?term="sense-u"	0
sensoria socks	https://clinicaltrials.gov/ct2/results?term="sensoria+socks"	0
sensoria heart rate monitor	https://clinicaltrials.gov/ct2/results?term="sensoria+heart+rate+monitor"	0
sensoria sports bra	https://clinicaltrials.gov/ct2/results?term="sensoria+sports+bra"	0
sensoria tshirt	https://clinicaltrials.gov/ct2/results?term="sensoria+tshirt"	0
sensoria t-shirt	https://clinicaltrials.gov/ct2/results?term="sensoria+t-shirt"	0
sensyu	https://clinicaltrials.gov/ct2/results?term="sensyu"	0
sensoscan	https://clinicaltrials.gov/ct2/results?term="sensoscan"	0
sentio feel wristband	https://clinicaltrials.gov/ct2/results?term="sentio+feel+wristband"	0
shapa	https://clinicaltrials.gov/ct2/results?term="shapa"	0
shft run	https://clinicaltrials.gov/ct2/results?term="shft+run"	0
silver mother	https://clinicaltrials.gov/ct2/results?term="silver+mother"	0
sippo	https://clinicaltrials.gov/ct2/results?term="sippo"	0
siren diabetic socks	https://clinicaltrials.gov/ct2/results?term="siren+diabetic+socks"	0
sleep dot	https://clinicaltrials.gov/ct2/results?term="sleep+dot"	0
sleep shepherd	https://clinicaltrials.gov/ct2/results?term="sleep+shepherd"	0
sleeppeanut	https://clinicaltrials.gov/ct2/results?term="sleeppeanut"	0
smart apparel	https://clinicaltrials.gov/ct2/results?term="smart+apparel"	0
sleeptracker	https://clinicaltrials.gov/ct2/results?term="sleeptracker"	0
smart ear thermometer	https://clinicaltrials.gov/ct2/results?term="smart+ear+thermometer"	0
smart doppler fetal monitor	https://clinicaltrials.gov/ct2/results?term="smart+doppler+fetal+monitor"	0
smart headphone	https://clinicaltrials.gov/ct2/results?term="smart+headphone"	0
smart kid scale	https://clinicaltrials.gov/ct2/results?term="smart+kid+scale"	0
smart stick thermometer	https://clinicaltrials.gov/ct2/results?term="smart+stick+thermometer"	0
smart thermometer	https://clinicaltrials.gov/ct2/results?term="smart+thermometer"	0
smart workout gloves	https://clinicaltrials.gov/ct2/results?term="smart+workout+gloves"	0
smartbra	https://clinicaltrials.gov/ct2/results?term="smartbra"	0
smartshoe	https://clinicaltrials.gov/ct2/results?term="smartshoe"	0
smarttemp	https://clinicaltrials.gov/ct2/results?term="smarttemp"	0
solos cycling glasses	https://clinicaltrials.gov/ct2/results?term="solos+cycling+glasses"	0
somaxis cricket	https://clinicaltrials.gov/ct2/results?term="somaxis+cricket"	0
sonomat	https://clinicaltrials.gov/ct2/results?term="sonomat"	0
sony smartband	https://clinicaltrials.gov/ct2/results?term="sony+smartband"	0
sony smart b	https://clinicaltrials.gov/ct2/results?term="sony+smart+b"	0
sony smartwatch	https://clinicaltrials.gov/ct2/results?term="sony+smartwatch"	0
sound level meter app	https://clinicaltrials.gov/ct2/results?term="sound+level+meter+app"	0
soundsport wireless	https://clinicaltrials.gov/ct2/results?term="soundsport+wireless"	0
spark watch	https://clinicaltrials.gov/ct2/results?term="spark+watch"	0
spire stone	https://clinicaltrials.gov/ct2/results?term="spire+stone"	0
spirotel	https://clinicaltrials.gov/ct2/results?term="spirotel"	0
spotnsave band	https://clinicaltrials.gov/ct2/results?term="spotnsave+band"	0
spree smartcap	https://clinicaltrials.gov/ct2/results?term="spree+smartcap"	0
spree headband	https://clinicaltrials.gov/ct2/results?term="spree+headband"	0
sproutling baby monitor	https://clinicaltrials.gov/ct2/results?term="sproutling+baby+monitor"	0
sproutling smart sleep	https://clinicaltrials.gov/ct2/results?term="sproutling+smart+sleep"	0
sqord	https://clinicaltrials.gov/ct2/results?term="sqord"	0
stealth system ecg recorder	https://clinicaltrials.gov/ct2/results?term="stealth+system+ecg+recorder"	0
stridalyzer	https://clinicaltrials.gov/ct2/results?term="stridalyzer"	0
sugarbeat	https://clinicaltrials.gov/ct2/results?term="sugarbeat"	0
striiv apex	https://clinicaltrials.gov/ct2/results?term="striiv+apex"	0
sunsprite	https://clinicaltrials.gov/ct2/results?term="sunsprite"	0
sync burn	https://clinicaltrials.gov/ct2/results?term="sync+burn"	0
sync calorie	https://clinicaltrials.gov/ct2/results?term="sync+calorie"	0
sync distance	https://clinicaltrials.gov/ct2/results?term="sync+distance"	0
sync elite	https://clinicaltrials.gov/ct2/results?term="sync+elite"	0
sync step	https://clinicaltrials.gov/ct2/results?term="sync+step"	0
sync gps	https://clinicaltrials.gov/ct2/results?term="sync+gps"	0
synertial igs-180	https://clinicaltrials.gov/ct2/results?term="synertial+igs-180"	0
sync watch	https://clinicaltrials.gov/ct2/results?term="sync+watch"	0
tabletop pulse oximeter	https://clinicaltrials.gov/ct2/results?term="tabletop+pulse+oximeter"	0
tactix	https://clinicaltrials.gov/ct2/results?term="tactix"	0
texas instruments wearit	https://clinicaltrials.gov/ct2/results?term="texas+instruments+wearit"	0
thermos bottle	https://clinicaltrials.gov/ct2/results?term="thermos+bottle"	0
ti wearit	https://clinicaltrials.gov/ct2/results?term="ti+wearit"	0
tickr	https://clinicaltrials.gov/ct2/results?term="tickr"	0
tinke	https://clinicaltrials.gov/ct2/results?term="tinke"	0
tlink watch	https://clinicaltrials.gov/ct2/results?term="tlink+watch"	0
tiny logics memo	https://clinicaltrials.gov/ct2/results?term="tiny+logics+memo"	0
tm 750 thermometer	https://clinicaltrials.gov/ct2/results?term="tm+750+thermometer"	0
tosense cova	https://clinicaltrials.gov/ct2/results?term="tosense+cova"	0
touch tracker	https://clinicaltrials.gov/ct2/results?term="touch+tracker"	0
touchhb	https://clinicaltrials.gov/ct2/results?term="touchhb"	0
trago bottle	https://clinicaltrials.gov/ct2/results?term="trago+bottle"	0
true metrix	https://clinicaltrials.gov/ct2/results?term="true+metrix"	0
trueresult	https://clinicaltrials.gov/ct2/results?term="trueresult"	0
truemetrix	https://clinicaltrials.gov/ct2/results?term="truemetrix"	0
tzoa haven	https://clinicaltrials.gov/ct2/results?term="tzoa+haven"	0
ua heart rate	https://clinicaltrials.gov/ct2/results?term="ua+heart+rate"	0
ua band	https://clinicaltrials.gov/ct2/results?term="ua+band"	0
ua hovr	https://clinicaltrials.gov/ct2/results?term="ua+hovr"	0
ua-651ble blood pressure	https://clinicaltrials.gov/ct2/results?term="ua-651ble+blood+pressure"	0
uc-352ble scale	https://clinicaltrials.gov/ct2/results?term="uc-352ble+scale"	0
ulla hydration reminder	https://clinicaltrials.gov/ct2/results?term="ulla+hydration+reminder"	0
umana t1	https://clinicaltrials.gov/ct2/results?term="umana+t1"	0
under armour band	https://clinicaltrials.gov/ct2/results?term="under+armour+band"	0
under armour burn	https://clinicaltrials.gov/ct2/results?term="under+armour+burn"	0
under armour calorie	https://clinicaltrials.gov/ct2/results?term="under+armour+calorie"	0
under armour distance	https://clinicaltrials.gov/ct2/results?term="under+armour+distance"	0
under armour elite	https://clinicaltrials.gov/ct2/results?term="under+armour+elite"	0
under armour fit	https://clinicaltrials.gov/ct2/results?term="under+armour+fit"	0
under armour heart rate	https://clinicaltrials.gov/ct2/results?term="under+armour+heart+rate"	0
under armour hovr	https://clinicaltrials.gov/ct2/results?term="under+armour+hovr"	0
under armour sync	https://clinicaltrials.gov/ct2/results?term="under+armour+sync"	0
upright pro	https://clinicaltrials.gov/ct2/results?term="upright+pro"	0
varia vision	https://clinicaltrials.gov/ct2/results?term="varia+vision"	0
variable node+co2	https://clinicaltrials.gov/ct2/results?term="variable+node+co2"	0
vibe 5atm	https://clinicaltrials.gov/ct2/results?term="vibe+5atm"	0
versame starling	https://clinicaltrials.gov/ct2/results?term="versame+starling"	0
vigo fatigue monitor	https://clinicaltrials.gov/ct2/results?term="vigo+fatigue+monitor"	0
vibe hiking	https://clinicaltrials.gov/ct2/results?term="vibe+hiking"	0
viiiiva heart rate monitor	https://clinicaltrials.gov/ct2/results?term="viiiiva+heart+rate+monitor"	0
vincense	https://clinicaltrials.gov/ct2/results?term="vincense"	0
vital scout	https://clinicaltrials.gov/ct2/results?term="vital+scout"	0
vitalsignals	https://clinicaltrials.gov/ct2/results?term="vitalsignals"	0
vitascan	https://clinicaltrials.gov/ct2/results?term="vitascan"	0
vivoki	https://clinicaltrials.gov/ct2/results?term="vivoki"	0
vivomove	https://clinicaltrials.gov/ct2/results?term="vivomove"	0
vivosense	https://clinicaltrials.gov/ct2/results?term="vivosense"	0
vue smart glasses	https://clinicaltrials.gov/ct2/results?term="vue+smart+glasses"	0
w/me wristband	https://clinicaltrials.gov/ct2/results?term="w/me+wristband"	0
walking style x	https://clinicaltrials.gov/ct2/results?term="walking+style+x"	0
wavelet clip	https://clinicaltrials.gov/ct2/results?term="wavelet+clip"	0
wavelet sensor	https://clinicaltrials.gov/ct2/results?term="wavelet+sensor"	0
wearable gym	https://clinicaltrials.gov/ct2/results?term="wearable+gym"	0
weighttel	https://clinicaltrials.gov/ct2/results?term="weighttel"	0
wellograph watch	https://clinicaltrials.gov/ct2/results?term="wellograph+watch"	0
wherecom k3	https://clinicaltrials.gov/ct2/results?term="wherecom+k3"	0
wireless arm blood pressure monitor	https://clinicaltrials.gov/ct2/results?term="wireless+arm+blood+pressure+monitor"	0
wing device	https://clinicaltrials.gov/ct2/results?term="wing+device"	0
wireless wrist blood pressure monitor	https://clinicaltrials.gov/ct2/results?term="wireless+wrist+blood+pressure+monitor"	0
witscale	https://clinicaltrials.gov/ct2/results?term="witscale"	0
wiwe	https://clinicaltrials.gov/ct2/results?term="wiwe"	0
wordle	https://clinicaltrials.gov/ct2/results?term="wordle"	0
wynd air quality tracker	https://clinicaltrials.gov/ct2/results?term="wynd+air+quality+tracker"	0
wynd plus	https://clinicaltrials.gov/ct2/results?term="wynd+plus"	0
wynd essential	https://clinicaltrials.gov/ct2/results?term="wynd+essential"	0
x2 biosystems	https://clinicaltrials.gov/ct2/results?term="x2+biosystems"	0
x-doria	https://clinicaltrials.gov/ct2/results?term="x-doria"	0
xmetrics	https://clinicaltrials.gov/ct2/results?term="xmetrics"	0
xpod 3012	https://clinicaltrials.gov/ct2/results?term="xpod+3012"	0
ze tel	https://clinicaltrials.gov/ct2/results?term="ze+tel"	0
zeband	https://clinicaltrials.gov/ct2/results?term="zeband"	0
zeblaze	https://clinicaltrials.gov/ct2/results?term="zeblaze"	0
zecircle	https://clinicaltrials.gov/ct2/results?term="zecircle"	0
zeclock	https://clinicaltrials.gov/ct2/results?term="zeclock"	0
zeeq	https://clinicaltrials.gov/ct2/results?term="zeeq"	0
zefit	https://clinicaltrials.gov/ct2/results?term="zefit"	0
zen sensor	https://clinicaltrials.gov/ct2/results?term="zen+sensor"	0
zen watch	https://clinicaltrials.gov/ct2/results?term="zen+watch"	0
zephone	https://clinicaltrials.gov/ct2/results?term="zephone"	0
zeround	https://clinicaltrials.gov/ct2/results?term="zeround"	0
zeraph	https://clinicaltrials.gov/ct2/results?term="zeraph"	0
zesplash	https://clinicaltrials.gov/ct2/results?term="zesplash"	0
zesport	https://clinicaltrials.gov/ct2/results?term="zesport"	0
zewatch	https://clinicaltrials.gov/ct2/results?term="zewatch"	0
zetime	https://clinicaltrials.gov/ct2/results?term="zetime"	0
zikto	https://clinicaltrials.gov/ct2/results?term="zikto"	0
zwift runpod	https://clinicaltrials.gov/ct2/results?term="zwift+runpod"	0
