# Supplementary material for: Digital Health Technologies in Clinical Trials: An Ontology-Driven Analysis to Inform Digital Sustainability Policies
Source: Ther Innov Regul Sci. 2023 Aug 6;57(6):1269–78. doi: 10.1007/s43441-023-00560-y (PMC10579130; doi:10.1007/s43441-023-00560-y)
Supplement: Supplementary file 3 — Supplementary file3 (XLSX 13 kb). [file 43441_2023_560_MOESM3_ESM.xlsx]

## Sheet: Class Definitions-Grid view
Class	Type	Parent	Definition	Exemplar Device	Manufacturer
Component	Class		A measurement instrument or a part of a measurement instrument
Digital Health Technology	Class		An electronic device that is used to measure or collect individual patient health data
Manufacturer	Class		A business entity that is responsible for the manufacture or sale of the digital health technology
Arm Cuff	Subclass	Non-wearable	A (typically flexible) band that is wrapped around the arm	Pulsewave	Cloud DX
Blister	Subclass	Packaging	A preformed packaging device that contains one or more product cells	SmartBlister	Confrerie Clinique
Blood Test Kit	Subclass	Non-wearable	A mobile device that analyzes blood samples	Freestyle Freedom Lite	Abbott
Cap	Subclass	Packaging	A (typically removable) bottle top	MEMS Cap	Aardex
Clip	Subclass	Non-wearable	A temporary clip-on device that is typically used on the finger	CorSense	Elite HRV
Clothing	Subclass	Wearable	Garments worn on the body	Cardioskin	BioSerenity
Clothing Clip	Subclass	Wearable	A clip-on device that is attached to clothing	Zip	FitBit
Contact Lens	Subclass	Wearable	Thin lenses placed directly on the surface of the eyes	Triggerfish	Sensimed
Dispenser	Subclass	Packaging	A device that administers specific doses of product	SimpleMed+	Vaica
Game Console	Subclass	Lifestyle	A video game entertainment system or part of such a system	Wii	Nintendo
Glasses	Subclass	Wearable	Vision eyewear, with lenses (clear or tinted) mounted in a frame that holds them in front of a person's eyes	Google Glass	Google
Handheld	Subclass	Non-wearable	A mobile measurement device that must be held in the hand	KardiaMoble 6L	AliveCor
Home Assistant	Subclass	Lifestyle	A virtual assistant device for use in the home	Alexa	Amazon
Ingestible	Subclass	Other	A device that is eaten or swallowed	e-Celsius Medical Capsule	BodyCAP
Inhaler	Subclass	Packaging	A device used for delivering medicines into the lungs	Propeller	Propeller Health
Lifestyle	Subclass	Digital Health Technology	A non-wearable device that is typically a luxury or used for entertainment, but can be repurposed as a digital health technology
Non-wearable	Subclass	Digital Health Technology	A dedicated digital health technology device that is not intended (or cannot) be ingested or worn throughout the day
Other	Subclass	Wearable	A catch-all category for wearable devices that do not fit into other subclassifications and do not (yet) warrant their own subclass	Doppel	Team Turquoise
Other	Subclass	Digital Health Technology	A catch-all class for devices that do not (yet) have a unique class within this ontology
Packaging	Subclass	Digital Health Technology	A device that is intended to collect data on the use of products contained within it
Phone	Subclass	Lifestyle	A portable, handheld communication device	iPhone	Apple
Portable Media Player	Subclass	Lifestyle	A portable computing device designed to store and play audio or video	iPod Touch	Apple
Receiver	Subclass	Non-wearable	A mobile device that receives signals, and typically analyzes measurements, from another device	G4 Platinum	Dexcom
Remote Monitor	Subclass	Non-wearable	A device that records or collects measurements passively, typically by monitoring signals in the same room	One+	Sleepiz
Scale	Subclass	Non-wearable	A device used to measure weight or mass	BodyTrace Scale	BodyTrace
Sensor Box	Subclass	Wearable	A small box of electronic sensors, typically worn on the wrist	ActiSleep	ActiGraph
Sensor Patch	Subclass	Wearable	A patch of electronic sensors that is placed directly on a person's skin	Biosticker	Biointellisense
Speaker	Subclass	Non-wearable	A device that emits sound	S+	ResMed
Subcutaneous	Subclass	Other	A device that is injected or implanted under the skin	Biomonitor III	Biotronik
Syringe	Subclass	Packaging	A small plunger device used to inject medicines	SmartSyringe	Confrerie Clinique
Tablet	Subclass	Lifestyle	A thin, flat, mobile computing device with a touchscreen	iPad	Apple
Transmitter	Subclass	Wearable	A device that collects or relays signal to another device	SEEQ	Medtronic
Vial	Subclass	Packaging	A small vessel used to store medicines	SmartVial	Confrerie Clinique
Watch	Subclass	Wearable	A wrist-worn device that includes a touchscreen or a clock	Actiwatch Spectrum	Philips
Wearable	Subclass	Digital Health Technology	A device that is intended to be worn on the body or clothing (typically throughout the day)
